# Supplementary material for: The structural and functional investigation into an unusual nitrile synthase
Source: Nat Commun. 2023 Nov 16;14:7425. doi: 10.1038/s41467-023-43285-0 (PMC10654658; doi:10.1038/s41467-023-43285-0)
Supplement: Supplementary file 3 — Source Data [file 41467_2023_43285_MOESM3_ESM.xlsx]

## Sheet: Fig. 3a
	5,7-di-Br-L-Trp				5-Br-L-Trp				L-Trp
	Retention time (min)	no enzyme	with enzyme		Retention time (min)	no enzyme	with enzyme		Retention time (min)	no enzyme	with enzyme
	6.0053	612	1169		2.0053	1241	20871		5.0027	243	849
	6.016	598	1160		2.016	1439	19466		5.0133	256	891
	6.0267	580	1145		2.0267	1689	17607		5.024	280	957
	6.0373	566	1131		2.0373	1982	15931		5.0347	304	1015
	6.048	559	1122		2.048	2354	14871		5.0453	333	1079
	6.0587	547	1101		2.0587	2849	14542		5.056	369	1140
	6.0693	529	1101		2.0693	3506	14845		5.0667	408	1192
	6.08	525	1093		2.08	4417	15582		5.0773	452	1252
	6.0907	535	1092		2.0907	5624	16459		5.088	482	1302
	6.1013	540	1088		2.1013	7096	17212		5.0987	524	1341
	6.112	555	1085		2.112	8713	17763		5.1093	559	1384
	6.1227	557	1092		2.1227	10206	18280		5.12	581	1411
	6.1333	560	1090		2.1333	11296	18833		5.1307	590	1439
	6.144	561	1099		2.144	11764	19355		5.1413	593	1452
	6.1547	567	1100		2.1547	11622	19755		5.152	583	1460
	6.1653	571	1089		2.1653	11006	20154		5.1627	577	1464
	6.176	584	1095		2.176	10112	21411		5.1733	555	1468
	6.1867	589	1089		2.1867	9184	24265		5.184	528	1481
	6.1973	611	1070		2.1973	8709	28356		5.1947	493	1486
	6.208	624	1057		2.208	9527	32975		5.2053	462	1493
	6.2187	627	1045		2.2187	14641	38539		5.216	433	1515
	6.2293	630	1042		2.2293	28772	49821		5.2267	412	1535
	6.24	644	1029		2.24	44795	68946		5.2373	383	1565
	6.2507	660	1025		2.2507	53540	84029		5.248	361	1586
	6.2613	682	1019		2.2613	56939	88986		5.2587	343	1626
	6.272	676	1007		2.272	59041	88306		5.2693	332	1659
	6.2827	690	1015		2.2827	58422	86951		5.28	326	1690
	6.2933	700	1004		2.2933	53674	85670		5.2907	311	1723
	6.304	713	1005		2.304	47055	80846		5.3013	294	1752
	6.3147	723	1003		2.3147	40709	71632		5.312	293	1780
	6.3253	736	1008		2.3253	35362	61297		5.3227	288	1810
	6.336	749	1013		2.336	30971	52497		5.3333	282	1836
	6.3467	765	1022		2.3467	27350	46168		5.344	273	1855
	6.3573	788	1039		2.3573	24500	42268		5.3547	268	1872
	6.368	805	1042		2.368	22467	40408		5.3653	264	1893
	6.3787	819	1060		2.3787	21216	40087		5.376	260	1907
	6.3893	839	1065		2.3893	19695	40861		5.3867	255	1928
	6.4	868	1079		2.4	17294	42398		5.3973	252	1945
	6.4107	881	1095		2.4107	14121	44380		5.408	254	1968
	6.4213	903	1092		2.4213	11039	44734		5.4187	258	1992
	6.432	910	1097		2.432	8796	41640		5.4293	257	2017
	6.4427	920	1086		2.4427	7453	37014		5.44	258	2050
	6.4533	931	1083		2.4533	6727	32361		5.4507	268	2094
	6.464	935	1080		2.464	6387	28419		5.4613	267	2137
	6.4747	933	1055		2.4747	6240	25358		5.472	268	2182
	6.4853	931	1049		2.4853	6189	23154		5.4827	287	2235
	6.496	916	1033		2.496	6169	21617		5.4933	276	2298
	6.5067	899	1032		2.5067	6194	20583		5.504	285	2369
	6.5173	879	1007		2.5173	6342	19485		5.5147	290	2447
	6.528	865	1006		2.528	6684	17792		5.5253	290	2530
	6.5387	843	994		2.5387	6863	15904		5.536	297	2617
	6.5493	817	981		2.5493	6714	14222		5.5467	295	2709
	6.56	806	976		2.56	6261	12926		5.5573	295	2803
	6.5707	784	976		2.5707	5734	12011		5.568	293	2891
	6.5813	771	975		2.5813	5343	11489		5.5787	289	2966
	6.592	740	984		2.592	5180	11221		5.5893	285	3026
	6.6027	729	980		2.6027	5279	10928		5.6	266	3056
	6.6133	716	995		2.6133	5504	10553		5.6107	256	3059
	6.624	712	987		2.624	5664	10103		5.6213	250	3027
	6.6347	684	992		2.6347	5840	9600		5.632	241	2971
	6.6453	671	1006		2.6453	6015	9014		5.6427	236	2898
	6.656	655	1006		2.656	6067	8476		5.6533	235	2795
	6.6667	640	1016		2.6667	5995	8036		5.664	220	2681
	6.6773	629	1023		2.6773	5958	7691		5.6747	213	2555
	6.688	613	1029		2.688	6010	7447		5.6853	206	2436
	6.6987	592	1042		2.6987	6098	7244		5.696	202	2315
	6.7093	572	1037		2.7093	6081	7020		5.7067	206	2225
	6.72	565	1032		2.72	5733	6655		5.7173	208	2135
	6.7307	544	1028		2.7307	5042	6221		5.728	205	2062
	6.7413	528	1021		2.7413	4282	5892		5.7387	201	2010
	6.752	519	1022		2.752	3705	5689		5.7493	198	1964
	6.7627	512	1028		2.7627	3275	5537		5.76	204	1934
	6.7733	494	1015		2.7733	2946	5385		5.7707	206	1908
	6.784	484	1021		2.784	2676	5244		5.7813	213	1896
	6.7947	478	1013		2.7947	2434	5111		5.792	211	1897
	6.8053	463	1034		2.8053	2233	4992		5.8027	211	1906
	6.816	466	1028		2.816	2057	4893		5.8133	216	1913
	6.8267	448	1024		2.8267	1914	4812		5.824	204	1926
	6.8373	443	1026		2.8373	1781	4737		5.8347	216	1920
	6.848	439	1041		2.848	1662	4677		5.8453	217	1933
	6.8587	442	1058		2.8587	1553	4645		5.856	214	1944
	6.8693	438	1063		2.8693	1464	4597		5.8667	218	1960
	6.88	443	1077		2.88	1380	4560		5.8773	211	1973
	6.8907	434	1087		2.8907	1307	4541		5.888	206	1981
	6.9013	432	1092		2.9013	1239	4530		5.8987	215	1993
	6.912	428	1112		2.912	1173	4514		5.9093	220	2002
	6.9227	424	1130		2.9227	1121	4506		5.92	213	2014
	6.9333	431	1150		2.9333	1069	4504		5.9307	222	2018
	6.944	429	1183		2.944	1021	4511		5.9413	224	2034
	6.9547	429	1210		2.9547	987	4526		5.952	221	2054
	6.9653	434	1240		2.9653	952	4542		5.9627	223	2062
	6.976	432	1262		2.976	915	4546		5.9733	224	2071
	6.9867	431	1307		2.9867	881	4553		5.984	239	2088
	6.9973	439	1354		2.9973	854	4542		5.9947	241	2100
	7.008	445	1393		3.008	836	4543		6.0053	239	2132
	7.0187	460	1446		3.0187	799	4513		6.016	241	2176
	7.0293	475	1502		3.0293	765	4492		6.0267	247	2216
	7.04	484	1549		3.04	743	4452		6.0373	245	2266
	7.0507	506	1602		3.0507	710	4394		6.048	252	2316
	7.0613	532	1661		3.0613	672	4340		6.0587	240	2365
	7.072	551	1716		3.072	629	4295		6.0693	240	2417
	7.0827	577	1788		3.0827	598	4229		6.08	251	2466
	7.0933	598	1864		3.0933	566	4182		6.0907	246	2493
	7.104	639	1930		3.104	550	4120		6.1013	233	2513
	7.1147	687	2014		3.1147	538	4040		6.112	233	2507
	7.1253	730	2098		3.1253	524	3939		6.1227	235	2491
	7.136	791	2173		3.136	509	3815		6.1333	230	2454
	7.1467	862	2250		3.1467	499	3663		6.144	220	2396
	7.1573	932	2325		3.1573	504	3488		6.1547	221	2317
	7.168	1009	2376		3.168	500	3318		6.1653	218	2222
	7.1787	1075	2440		3.1787	488	3205		6.176	212	2117
	7.1893	1168	2494		3.1893	473	3139		6.1867	210	2002
	7.2	1263	2501		3.2	463	3103		6.1973	208	1885
	7.2107	1356	2516		3.2107	441	3106		6.208	200	1765
	7.2213	1437	2498		3.2213	411	3122		6.2187	200	1652
	7.232	1525	2476		3.232	397	3152		6.2293	193	1540
	7.2427	1597	2419		3.2427	372	3157		6.24	190	1442
	7.2533	1658	2374		3.2533	367	3157		6.2507	188	1355
	7.264	1701	2317		3.264	355	3168		6.2613	186	1273
	7.2747	1726	2238		3.2747	342	3149		6.272	186	1202
	7.2853	1753	2140		3.2853	336	3117		6.2827	187	1135
	7.296	1759	2037		3.296	344	3105		6.2933	184	1084
	7.3067	1742	1932		3.3067	338	3074		6.304	180	1033
	7.3173	1724	1857		3.3173	353	3043		6.3147	183	995
	7.328	1703	1765		3.328	358	3028		6.3253	187	959
	7.3387	1668	1688		3.3387	360	3008		6.336	197	938
	7.3493	1635	1608		3.3493	379	2999		6.3467	196	905
	7.36	1588	1541		3.36	390	3006		6.3573	190	892
	7.3707	1562	1488		3.3707	410	3038		6.368	190	875
	7.3813	1533	1433		3.3813	428	3091		6.3787	187	859
	7.392	1506	1390		3.392	464	3180		6.3893	187	847
	7.4027	1493	1353		3.4027	504	3288		6.4	189	836
	7.4133	1489	1327		3.4133	545	3492		6.4107	191	834
	7.424	1502	1302		3.424	603	3824		6.4213	185	819
	7.4347	1510	1286		3.4347	667	4464		6.432	178	808
	7.4453	1505	1269		3.4453	804	6084		6.4427	183	790
	7.456	1521	1259		3.456	1522	11045		6.4533	180	785
	7.4667	1519	1249		3.4667	4480	22803		6.464	181	768
	7.4773	1512	1258		3.4773	7996	35033		6.4747	186	750
	7.488	1499	1257		3.488	9305	39660		6.4853	185	735
	7.4987	1455	1264		3.4987	9072	38197		6.496	183	716
	7.5093	1422	1265		3.5093	8449	34967		6.5067	181	694
	7.52	1402	1293		3.52	6421	28662		6.5173	179	676
	7.5307	1370	1294		3.5307	3325	19436		6.528	179	660
	7.5413	1326	1308		3.5413	1109	11806		6.5387	181	640
	7.552	1294	1325		3.552	206	7386		6.5493	183	617
	7.5627	1238	1345		3.5627	113	5362		6.56	182	601
	7.5733	1203	1369		3.5733	323	4617		6.5707	186	584
	7.584	1176	1389		3.584	595	4430		6.5813	178	571
	7.5947	1134	1409		3.5947	853	4459		6.592	176	549
	7.6053	1102	1433		3.6053	1089	4606		6.6027	180	535
	7.616	1073	1448		3.616	1303	4831		6.6133	175	523
	7.6267	1072	1480		3.6267	1551	5100		6.624	183	514
	7.6373	1049	1512		3.6373	1759	5390		6.6347	183	495
	7.648	1031	1530		3.648	1844	5588		6.6453	186	486
	7.6587	1028	1561		3.6587	1833	5514		6.656	186	477
	7.6693	1027	1576		3.6693	1792	5128		6.6667	177	472
	7.68	1008	1598		3.68	1761	4687		6.6773	177	466
	7.6907	1002	1627		3.6907	1727	4362		6.688	182	447
	7.7013	996	1642		3.7013	1680	4156		6.6987	180	449
	7.712	997	1665		3.712	1630	4026		6.7093	181	441
	7.7227	993	1692		3.7227	1576	3933		6.72	184	441
	7.7333	983	1718		3.7333	1540	3864		6.7307	182	430
	7.744	981	1769		3.744	1504	3804		6.7413	180	424
	7.7547	974	1798		3.7547	1462	3742		6.752	168	426
	7.7653	958	1833		3.7653	1418	3684		6.7627	179	421
	7.776	953	1855		3.776	1365	3638		6.7733	177	429
	7.7867	945	1860		3.7867	1326	3581		6.784	178	427
	7.7973	933	1862		3.7973	1278	3556		6.7947	184	427
	7.808	915	1852		3.808	1228	3533		6.8053	180	423
	7.8187	912	1848		3.8187	1204	3513		6.816	177	419
	7.8293	893	1849		3.8293	1176	3510		6.8267	177	421
	7.84	874	1890		3.84	1147	3502		6.8373	180	419
	7.8507	856	1995		3.8507	1118	3496		6.848	181	417
	7.8613	839	2159		3.8613	1090	3507		6.8587	177	419
	7.872	838	2352		3.872	1054	3509		6.8693	184	417
	7.8827	831	2598		3.8827	1015	3499		6.88	184	415
	7.8933	815	2863		3.8933	985	3493		6.8907	180	418
	7.904	798	3138		3.904	967	3482		6.9013	183	428
	7.9147	795	3439		3.9147	941	3470		6.912	189	427
	7.9253	810	3708		3.9253	902	3454		6.9227	193	424
	7.936	809	3974		3.936	882	3434		6.9333	196	424
	7.9467	814	4222		3.9467	843	3402		6.944	198	420
	7.9573	821	4444		3.9573	819	3357		6.9547	202	421
	7.968	824	4664		3.968	776	3335		6.9653	204	424
	7.9787	811	4845		3.9787	730	3298		6.976	211	430
	7.9893	802	4997		3.9893	687	3266		6.9867	233	438
	8	799	5136		4	639	3244		6.9973	244	439
	8.0107	796	5265		4.0107	601	3214		7.008	261	454
	8.0213	792	5380		4.0213	580	3194		7.0187	286	456
	8.032	800	5476		4.032	567	3172		7.0293	308	476
	8.0427	809	5549		4.0427	551	3164		7.04	332	489
	8.0533	804	5610		4.0533	541	3153		7.0507	350	505
	8.064	812	5613		4.064	522	3156		7.0613	374	511
	8.0747	818	5556		4.0747	505	3161		7.072	388	545
	8.0853	831	5460		4.0853	493	3171		7.0827	404	563
	8.096	835	5307		4.096	488	3193		7.0933	420	590
	8.1067	848	5114		4.1067	485	3213		7.104	427	615
	8.1173	835	4878		4.1173	476	3234		7.1147	424	641
	8.128	834	4618		4.128	483	3265		7.1253	424	668
	8.1387	845	4359		4.1387	484	3288		7.136	421	684
	8.1493	867	4119		4.1493	481	3322		7.1467	409	711
	8.16	894	3887		4.16	488	3374		7.1573	393	722
	8.1707	937	3663		4.1707	488	3415		7.168	398	734
	8.1813	1006	3469		4.1813	494	3452		7.1787	380	742
	8.192	1057	3315		4.192	491	3480		7.1893	364	747
	8.2027	1095	3198		4.2027	500	3511		7.2	348	760
	8.2133	1121	3100		4.2133	494	3534		7.2107	334	761
	8.224	1153	3045		4.224	498	3576		7.2213	322	762
	8.2347	1160	3028		4.2347	495	3616		7.232	310	754
	8.2453	1176	3040		4.2453	495	3667		7.2427	294	746
	8.256	1172	3053		4.256	493	3752		7.2533	282	738
	8.2667	1170	3057		4.2667	493	3870		7.264	270	728
	8.2773	1140	3039		4.2773	500	4003		7.2747	272	717
	8.288	1109	2995		4.288	500	4162		7.2853	256	709
	8.2987	1079	2925		4.2987	514	4332		7.296	253	691
	8.3093	1037	2851		4.3093	519	4513		7.3067	250	683
	8.32	995	2775		4.32	526	4695		7.3173	251	677
	8.3307	943	2681		4.3307	540	4875		7.328	251	659
	8.3413	900	2600		4.3413	536	5020		7.3387	245	651
	8.352	852	2521		4.352	537	5130		7.3493	239	632
	8.3627	824	2444		4.3627	536	5205		7.36	238	626
	8.3733	798	2360		4.3733	526	5234		7.3707	247	615
	8.384	765	2284		4.384	523	5242		7.3813	240	602
	8.3947	741	2220		4.3947	510	5245		7.392	247	593
	8.4053	736	2152		4.4053	510	5214		7.4027	244	594
	8.416	710	2091		4.416	547	5189		7.4133	247	581
	8.4267	693	2026		4.4267	692	5139		7.424	245	575
	8.4373	678	1960		4.4373	1223	5091		7.4347	248	569
	8.448	660	1912		4.448	2979	5049		7.4453	240	563
	8.4587	646	1849		4.4587	8286	5011		7.456	235	543
	8.4693	628	1808		4.4693	22309	5001		7.4667	235	537
	8.48	618	1757		4.48	53760	5006		7.4773	247	521
	8.4907	619	1698		4.4907	112381	5110		7.488	237	526
	8.5013	621	1640		4.5013	203131	5354		7.4987	234	515
	8.512	604	1597		4.512	320716	5811		7.5093	226	502
	8.5227	595	1559		4.5227	450300	6593		7.52	230	489
	8.5333	591	1519		4.5333	572870	7823		7.5307	227	481
	8.544	569	1490		4.544	672336	9603		7.5413	226	472
	8.5547	569	1450		4.5547	739492	11910		7.552	221	468
	8.5653	564	1415		4.5653	771893	14661		7.5627	218	461
	8.576	559	1389		4.576	772096	17585		7.5733	219	464
	8.5867	562	1359		4.5867	745805	20398		7.584	215	456
	8.5973	561	1329		4.5973	700161	22807		7.5947	223	455
	8.608	556	1302		4.608	642319	24555		7.6053	224	452
	8.6187	554	1302		4.6187	578894	25521		7.616	218	452
	8.6293	549	1293		4.6293	515198	25699		7.6267	211	445
	8.64	547	1282		4.64	454933	25191		7.6373	212	435
	8.6507	551	1285		4.6507	400319	24157		7.648	208	427
	8.6613	557	1296		4.6613	352304	22768		7.6587	206	418
	8.672	576	1308		4.672	311092	21184		7.6693	213	428
	8.6827	581	1329		4.6827	276247	19562		7.68	219	426
	8.6933	599	1345		4.6933	247033	17993		7.6907	222	427
	8.704	619	1378		4.704	222683	16542		7.7013	221	428
	8.7147	647	1416		4.7147	202485	15246		7.712	222	429
	8.7253	697	1467		4.7253	185822	14097		7.7227	231	423
	8.736	763	1503		4.736	172152	13104		7.7333	233	421
	8.7467	875	1547		4.7467	161001	12284		7.744	238	426
	8.7573	1085	1590		4.7573	151883	11581		7.7547	254	427
	8.768	1485	1637		4.768	144301	10975		7.7653	263	427
	8.7787	2274	1675		4.7787	137746	10460		7.776	277	425
	8.7893	3779	1702		4.7893	131747	10040		7.7867	293	424
	8.8	6529	1732		4.8	125934	9680		7.7973	305	418
	8.8107	11199	1760		4.8107	120152	9375		7.808	323	437
	8.8213	18526	1778		4.8213	114431	9099		7.8187	329	441
	8.832	29093	1778		4.832	108983	8843		7.8293	349	451
	8.8427	43080	1772		4.8427	104146	8604		7.84	358	470
	8.8533	60195	1761		4.8533	100243	8370		7.8507	373	488
	8.864	79794	1759		4.864	97524	8182		7.8613	378	519
	8.8747	100949	1737		4.8747	95973	7990		7.872	380	546
	8.8853	122659	1727		4.8853	95314	7830		7.8827	380	586
	8.896	143934	1705		4.896	95099	7717		7.8933	381	628
	8.9067	163929	1677		4.9067	94776	7602		7.904	376	687
	8.9173	182032	1677		4.9173	93821	7514		7.9147	366	751
	8.928	197766	1683		4.928	91831	7413		7.9253	350	801
	8.9387	210826	1707		4.9387	88616	7294		7.936	349	864
	8.9493	220971	1739		4.9493	84148	7142		7.9467	345	924
	8.96	228090	1819		4.96	78587	6954		7.9573	337	965
	8.9707	232172	1934		4.9707	72182	6731		7.968	335	991
	8.9813	233401	2107		4.9813	65210	6481		7.9787	328	1009
	8.992	232024	2317		4.992	58031	6214		7.9893	327	1008
	9.0027	228418	2600		5.0027	50928	5904		8	318	989
	9.0133	222962	2954		5.0133	44119	5607		8.0107	324	968
	9.024	216054	3369		5.024	37785	5306		8.0213	320	932
	9.0347	208086	3857		5.0347	32067	5028		8.032	311	891
	9.0453	199389	4428		5.0453	27015	4761		8.0427	320	833
	9.056	190241	5036		5.056	22627	4501		8.0533	314	794
	9.0667	180894	5688		5.0667	18899	4271		8.064	309	757
	9.0773	171510	6359		5.0773	15790	4069		8.0747	317	712
	9.088	162247	7019		5.088	13206	3864		8.0853	319	681
	9.0987	153237	7665		5.0987	11099	3688		8.096	322	657
	9.1093	144544	8272		5.1093	9379	3536		8.1067	319	643
	9.12	136225	8838		5.12	8004	3391		8.1173	315	622
	9.1307	128327	9324		5.1307	6904	3254		8.128	313	608
	9.1413	120855	9727		5.1413	6015	3131		8.1387	311	612
	9.152	113814	10026		5.152	5296	3004		8.1493	317	610
	9.1627	107229	10224		5.1627	4711	2892		8.16	321	611
	9.1733	101060	10353		5.1733	4251	2793		8.1707	314	611
	9.184	95327	10377		5.184	3863	2698		8.1813	303	610
	9.1947	89985	10330		5.1947	3522	2618		8.192	316	614
	9.2053	85028	10208		5.2053	3254	2541		8.2027	316	617
	9.216	80448	10012		5.216	3024	2463		8.2133	306	611
	9.2267	76197	9778		5.2267	2816	2410		8.224	313	617
	9.2373	72267	9504		5.2373	2640	2343		8.2347	325	620
	9.248	68638	9187		5.248	2499	2281		8.2453	322	623
	9.2587	65274	8863		5.2587	2353	2249		8.256	332	623
	9.2693	62170	8502		5.2693	2238	2205		8.2667	333	612
	9.28	59304	8146		5.28	2125	2159		8.2773	339	617
	9.2907	56653	7790		5.2907	2034	2126		8.288	353	600
	9.3013	54188	7444		5.3013	1923	2080		8.2987	368	614
	9.312	51912	7098		5.312	1844	2048		8.3093	383	611
	9.3227	49800	6762		5.3227	1786	2017		8.32	396	619
	9.3333	47842	6441		5.3333	1719	1992		8.3307	410	622
	9.344	46003	6135		5.344	1649	1962		8.3413	428	641
	9.3547	44319	5849		5.3547	1584	1928		8.352	446	663
	9.3653	42759	5580		5.3653	1526	1904		8.3627	468	701
	9.376	41319	5316		5.376	1483	1879		8.3733	491	756
	9.3867	39994	5086		5.3867	1429	1851		8.384	511	818
	9.3973	38774	4874		5.3973	1374	1833		8.3947	531	898
	9.408	37673	4669		5.408	1323	1805		8.4053	543	1004
	9.4187	36698	4495		5.4187	1287	1795		8.416	577	1116
	9.4293	35818	4326		5.4293	1247	1779		8.4267	599	1245
	9.44	35064	4160		5.44	1203	1761		8.4373	617	1381
	9.4507	34419	4008		5.4507	1166	1746		8.448	627	1530
	9.4613	33876	3882		5.4613	1143	1738		8.4587	639	1677
	9.472	33434	3753		5.472	1111	1718		8.4693	648	1836
	9.4827	33056	3632		5.4827	1081	1696		8.48	661	1990
	9.4933	32759	3524		5.4933	1058	1692		8.4907	671	2151
	9.504	32528	3430		5.504	1028	1664		8.5013	676	2306
	9.5147	32329	3334		5.5147	998	1650		8.512	671	2451
	9.5253	32152	3236		5.5253	977	1641		8.5227	675	2586
	9.536	32012	3153		5.536	950	1630		8.5333	671	2713
	9.5467	31863	3086		5.5467	925	1622		8.544	660	2818
	9.5573	31707	3019		5.5573	908	1616		8.5547	644	2910
	9.568	31518	2960		5.568	878	1594		8.5653	648	2992
	9.5787	31320	2910		5.5787	856	1588		8.576	631	3055
	9.5893	31080	2862		5.5893	843	1577		8.5867	619	3091
	9.6	30785	2810		5.6	829	1576		8.5973	600	3121
	9.6107	30446	2763		5.6107	807	1560		8.608	593	3124
	9.6213	30058	2735		5.6213	801	1552		8.6187	579	3115
	9.632	29615	2714		5.632	770	1557		8.6293	555	3092
	9.6427	29108	2671		5.6427	765	1558		8.64	539	3045
	9.6533	28570	2652		5.6533	739	1564		8.6507	523	2977
	9.664	27969	2625		5.664	736	1554		8.6613	515	2899
	9.6747	27334	2597		5.6747	715	1565		8.672	503	2815
	9.6853	26652	2587		5.6853	689	1557		8.6827	498	2709
	9.696	25926	2564		5.696	677	1560		8.6933	499	2611
	9.7067	25160	2544		5.7067	666	1568		8.704	475	2513
	9.7173	24382	2523		5.7173	655	1575		8.7147	463	2404
	9.728	23566	2504		5.728	643	1579		8.7253	464	2278
	9.7387	22719	2487		5.7387	621	1592		8.736	464	2163
	9.7493	21865	2462		5.7493	609	1587		8.7467	450	2050
	9.76	21002	2436		5.76	601	1592		8.7573	444	1948
	9.7707	20120	2407		5.7707	583	1611		8.768	440	1846
	9.7813	19237	2386		5.7813	588	1626		8.7787	439	1740
	9.792	18362	2351		5.792	582	1648		8.7893	425	1650
	9.8027	17494	2324		5.8027	572	1681		8.8	420	1574
	9.8133	16644	2292		5.8133	580	1726		8.8107	410	1502
	9.824	15793	2267		5.824	581	1783		8.8213	419	1444
	9.8347	14964	2232		5.8347	578	1849		8.832	410	1395
	9.8453	14153	2191		5.8453	586	1920		8.8427	407	1347
	9.856	13373	2155		5.856	601	1997		8.8533	408	1305
	9.8667	12612	2119		5.8667	632	2081		8.864	408	1270
	9.8773	11883	2082		5.8773	643	2142		8.8747	404	1243
	9.888	11184	2051		5.888	674	2188		8.8853	398	1209
	9.8987	10524	2014		5.8987	696	2232		8.896	405	1184
	9.9093	9883	1984		5.9093	737	2260		8.9067	398	1151
	9.92	9277	1945		5.92	777	2262		8.9173	391	1127
	9.9307	8721	1923		5.9307	815	2250		8.928	389	1099
	9.9413	8177	1876		5.9413	869	2206		8.9387	384	1085
	9.952	7661	1839		5.952	937	2166		8.9493	379	1062
	9.9627	7191	1800		5.9627	1005	2111		8.96	371	1049
	9.9733	6745	1780		5.9733	1046	2042		8.9707	361	1026
	9.984	6320	1751		5.984	1108	1985		8.9813	360	1005
	9.9947	5934	1707		5.9947	1152	1918		8.992	351	999
	10.0053	5574	1682		6.0053	1167	1873		9.0027	361	987
	10.016	5250	1651		6.016	1182	1809		9.0133	360	979
	10.0267	4949	1621		6.0267	1176	1769		9.024	353	968
	10.0373	4666	1604		6.0373	1144	1730		9.0347	352	957
	10.048	4410	1586		6.048	1087	1696		9.0453	356	935
	10.0587	4178	1558		6.0587	1016	1674		9.056	347	916
	10.0693	3961	1535		6.0693	939	1639		9.0667	343	887
	10.08	3750	1524		6.08	851	1617		9.0773	347	860
	10.0907	3563	1505		6.0907	788	1613		9.088	346	822
	10.1013	3395	1485		6.1013	716	1595		9.0987	347	785
	10.112	3244	1473		6.112	657	1587		9.1093	344	745
	10.1227	3111	1468		6.1227	601	1580		9.12	342	698
	10.1333	2982	1451		6.1333	551	1582		9.1307	346	663
	10.144	2861	1442		6.144	511	1575		9.1413	344	634
	10.1547	2750	1429		6.1547	488	1553		9.152	341	615
	10.1653	2653	1431		6.1653	464	1549		9.1627	344	598
	10.176	2564	1417		6.176	450	1549		9.1733	332	586
	10.1867	2475	1411		6.1867	433	1538		9.184	328	583
	10.1973	2392	1404		6.1973	418	1514		9.1947	329	573
	10.208	2325	1415		6.208	406	1517		9.2053	330	573
	10.2187	2262	1418		6.2187	397	1513		9.216	335	577
	10.2293	2208	1407		6.2293	389	1499		9.2267	320	592
	10.24	2152	1412		6.24	396	1499		9.2373	329	588
	10.2507	2104	1424		6.2507	386	1505		9.248	337	599
	10.2613	2048	1426		6.2613	378	1489		9.2587	340	615
	10.272	2017	1443		6.272	383	1481		9.2693	336	630
	10.2827	1985	1462		6.2827	370	1479		9.28	335	655
	10.2933	1949	1489		6.2933	364	1476		9.2907	340	670
	10.304	1926	1506		6.304	357	1467		9.3013	345	682
	10.3147	1907	1532		6.3147	346	1448		9.312	341	698
	10.3253	1895	1575		6.3253	347	1457		9.3227	338	707
	10.336	1892	1617		6.336	350	1444		9.3333	344	708
	10.3467	1895	1657		6.3467	335	1437		9.344	347	704
	10.3573	1892	1697		6.3573	337	1424		9.3547	346	708
	10.368	1921	1741		6.368	337	1414		9.3653	339	700
	10.3787	1937	1803		6.3787	332	1419		9.376	337	688
	10.3893	1961	1844		6.3893	337	1413		9.3867	338	671
	10.4	1974	1888		6.4	331	1403		9.3973	335	658
	10.4107	1997	1902		6.4107	329	1405		9.408	339	638
	10.4213	2005	1929		6.4213	329	1384		9.4187	338	629
	10.432	2022	1919		6.432	335	1369		9.4293	341	621
	10.4427	2032	1910		6.4427	334	1358		9.44	339	615
	10.4533	2008	1901		6.4533	335	1346		9.4507	342	610
	10.464	1989	1860		6.464	342	1341		9.4613	340	604
	10.4747	1951	1816		6.4747	330	1329		9.472	348	604
	10.4853	1909	1754		6.4853	323	1322		9.4827	345	604
	10.496	1850	1706		6.496	320	1315		9.4933	339	602
	10.5067	1800	1665		6.5067	317	1306		9.504	338	606
	10.5173	1743	1626		6.5173	303	1296		9.5147	336	601
	10.528	1674	1582		6.528	302	1291		9.5253	336	601
	10.5387	1629	1549		6.5387	296	1282		9.536	341	604
	10.5493	1565	1518		6.5493	288	1276		9.5467	341	607
	10.56	1509	1497		6.56	285	1272		9.5573	346	611
	10.5707	1466	1483		6.5707	282	1269		9.568	343	601
	10.5813	1441	1487		6.5813	280	1267		9.5787	343	594
	10.592	1406	1479		6.592	263	1263		9.5893	341	604
	10.6027	1384	1471		6.6027	249	1266		9.6	343	603
	10.6133	1357	1479		6.6133	256	1260		9.6107	341	588
	10.624	1359	1485		6.624	267	1259		9.6213	333	584
	10.6347	1340	1490		6.6347	259	1251		9.632	327	584
	10.6453	1344	1497		6.6453	272	1258		9.6427	327	577
	10.656	1331	1506		6.656	263	1263		9.6533	333	582
	10.6667	1324	1522		6.6667	261	1260		9.664	329	582
	10.6773	1323	1541		6.6773	267	1256		9.6747	342	586
	10.688	1318	1549		6.688	264	1250		9.6853	342	567
	10.6987	1311	1542		6.6987	262	1251		9.696	336	560
	10.7093	1322	1573		6.7093	268	1254		9.7067	333	562
	10.72	1316	1591		6.72	254	1257		9.7173	329	555
	10.7307	1313	1591		6.7307	261	1253		9.728	334	552
	10.7413	1299	1598		6.7413	265	1258		9.7387	340	550
	10.752	1295	1592		6.752	261	1252		9.7493	350	549
	10.7627	1285	1592		6.7627	273	1245		9.76	360	548
	10.7733	1273	1591		6.7733	268	1250		9.7707	389	546
	10.784	1259	1595		6.784	272	1265		9.7813	460	552
	10.7947	1256	1584		6.7947	284	1271		9.792	580	563
	10.8053	1232	1581		6.8053	308	1269		9.8027	805	581
	10.816	1221	1581		6.816	302	1271		9.8133	1212	612
	10.8267	1217	1584		6.8267	315	1282		9.824	1910	693
	10.8373	1214	1603		6.8373	319	1274		9.8347	3047	848
	10.848	1219	1609		6.848	340	1272		9.8453	4816	1119
	10.8587	1220	1622		6.8587	345	1273		9.856	7443	1592
	10.8693	1221	1642		6.8693	362	1267		9.8667	11170	2371
	10.88	1232	1657		6.88	374	1262		9.8773	16196	3595
	10.8907	1221	1683		6.8907	402	1271		9.888	22636	5455
	10.9013	1233	1707		6.9013	418	1284		9.8987	30511	8083
	10.912	1250	1745		6.912	417	1275		9.9093	39629	11661
	10.9227	1258	1779		6.9227	426	1281		9.92	49638	16255
	10.9333	1273	1812		6.9333	448	1299		9.9307	59977	21859
	10.944	1283	1849		6.944	470	1301		9.9413	69960	28324
	10.9547	1305	1869		6.9547	499	1316		9.952	78863	35345
	10.9653	1326	1875		6.9653	503	1336		9.9627	86005	42505
	10.976	1356	1896		6.976	517	1364		9.9733	90867	49276
	10.9867	1372	1902		6.9867	534	1392		9.984	93141	55146
	10.9973	1394	1899		6.9973	551	1426		9.9947	92782	59646
	11.008	1399	1879		7.008	570	1480		10.0053	90018	62440
	11.0187	1407	1858		7.0187	594	1531		10.016	85240	63357
	11.0293	1415	1846		7.0293	610	1606		10.0267	78972	62460
	11.04	1424	1830		7.04	636	1697		10.0373	71800	59967
	11.0507	1427	1817		7.0507	656	1803		10.048	64252	56206
	11.0613	1416	1818		7.0613	664	1911		10.0587	56783	51588
	11.072	1420	1810		7.072	697	2030		10.0693	49754	46521
	11.0827	1424	1823		7.0827	722	2175		10.08	43414	41356
	11.0933	1422	1837		7.0933	756	2319		10.0907	37893	36375
	11.104	1423	1845		7.104	812	2485		10.1013	33289	31765
	11.1147	1432	1870		7.1147	879	2676		10.112	29599	27640
	11.1253	1431	1870		7.1253	950	2894		10.1227	26787	24052
	11.136	1448	1876		7.136	1009	3125		10.1333	24758	21019
	11.1467	1455	1881		7.1467	1087	3364		10.144	23388	18521
	11.1573	1445	1882		7.1573	1164	3641		10.1547	22476	16545
	11.168	1443	1877		7.168	1237	3939		10.1653	21810	15059
	11.1787	1433	1861		7.1787	1312	4227		10.176	21196	14012
	11.1893	1418	1842		7.1893	1378	4476		10.1867	20461	13354
	11.2	1405	1820		7.2	1436	4741		10.1973	19457	13009
	11.2107	1377	1787		7.2107	1472	4959		10.208	18140	12893
	11.2213	1356	1758		7.2213	1512	5138		10.2187	16517	12885
	11.232	1332	1743		7.232	1534	5249		10.2293	14648	12875
	11.2427	1327	1712		7.2427	1536	5285		10.24	12647	12763
	11.2533	1307	1697		7.2533	1534	5269		10.2507	10631	12453
	11.264	1282	1683		7.264	1518	5210		10.2613	8703	11906
	11.2747	1273	1668		7.2747	1498	5071		10.272	6965	11118
	11.2853	1260	1667		7.2853	1456	4895		10.2827	5473	10100
	11.296	1246	1667		7.296	1425	4675		10.2933	4249	8928
	11.3067	1235	1661		7.3067	1376	4419		10.304	3275	7683
	11.3173	1239	1659		7.3173	1322	4168		10.3147	2519	6440
	11.328	1247	1665		7.328	1257	3901		10.3253	1976	5272
	11.3387	1257	1671		7.3387	1208	3636		10.336	1572	4228
	11.3493	1256	1674		7.3493	1142	3376		10.3467	1285	3346
	11.36	1260	1678		7.36	1072	3134		10.3573	1090	2642
	11.3707	1265	1676		7.3707	1010	2915		10.368	956	2101
	11.3813	1271	1681		7.3813	950	2731		10.3787	863	1695
	11.392	1284	1691		7.392	895	2556		10.3893	793	1390
	11.4027	1291	1700		7.4027	858	2415		10.4	743	1189
	11.4133	1305	1711		7.4133	817	2293		10.4107	708	1046
	11.424	1317	1733		7.424	783	2188		10.4213	682	962
	11.4347	1328	1743		7.4347	748	2107		10.432	656	881
	11.4453	1359	1775		7.4453	712	2045		10.4427	641	835
	11.456	1384	1798		7.456	705	1999		10.4533	623	801
	11.4667	1406	1831		7.4667	697	1959		10.464	609	769
	11.4773	1435	1864		7.4773	685	1920		10.4747	597	755
	11.488	1467	1907		7.488	680	1902		10.4853	570	742
	11.4987	1509	1956		7.4987	675	1880		10.496	565	735
	11.5093	1534	1992		7.5093	674	1859		10.5067	554	719
	11.52	1573	2040		7.52	673	1847		10.5173	548	710
	11.5307	1606	2081		7.5307	681	1838		10.528	537	698
	11.5413	1641	2120		7.5413	693	1831		10.5387	533	698
	11.552	1682	2169		7.552	711	1825		10.5493	532	693
	11.5627	1719	2215		7.5627	714	1829		10.56	525	682
	11.5733	1757	2252		7.5733	733	1810		10.5707	518	685
	11.584	1807	2297		7.584	759	1819		10.5813	508	673
	11.5947	1829	2333		7.5947	824	1829		10.592	510	670
	11.6053	1852	2382		7.6053	880	1819		10.6027	504	665
	11.616	1886	2405		7.616	932	1830		10.6133	505	664
	11.6267	1910	2427		7.6267	969	1834		10.624	487	665
	11.6373	1925	2440		7.6373	1010	1831		10.6347	484	655
	11.648	1953	2453		7.648	1032	1825		10.6453	479	657
	11.6587	1971	2480		7.6587	1047	1812		10.656	475	660
	11.6693	1966	2473		7.6693	1042	1815		10.6667	475	658
	11.68	1967	2473		7.68	1021	1804		10.6773	475	645
	11.6907	1970	2472		7.6907	1001	1777		10.688	468	646
	11.7013	1961	2458		7.7013	996	1771		10.6987	462	641
	11.712	1953	2443		7.712	983	1752		10.7093	462	641
	11.7227	1932	2426		7.7227	966	1725		10.72	464	642
	11.7333	1910	2419		7.7333	944	1706		10.7307	458	639
	11.744	1864	2401		7.744	920	1678		10.7413	460	639
	11.7547	1816	2395		7.7547	889	1662		10.752	454	633
	11.7653	1788	2403		7.7653	865	1630		10.7627	455	638
	11.776	1760	2396		7.776	831	1601		10.7733	451	634
	11.7867	1738	2408		7.7867	820	1590		10.784	460	632
	11.7973	1711	2398		7.7973	788	1571		10.7947	441	630
	11.808	1686	2391		7.808	755	1562		10.8053	442	623
	11.8187	1658	2385		7.8187	738	1544		10.816	443	625
	11.8293	1635	2378		7.8293	715	1542		10.8267	444	627
	11.84	1617	2358		7.84	680	1530		10.8373	449	623
	11.8507	1612	2353		7.8507	676	1524		10.848	443	618
	11.8613	1593	2343		7.8613	648	1513		10.8587	437	622
	11.872	1580	2319		7.872	641	1525		10.8693	439	624
	11.8827	1576	2290		7.8827	637	1527		10.88	447	621
	11.8933	1570	2270		7.8933	624	1535		10.8907	434	621
	11.904	1562	2266		7.904	613	1548		10.9013	430	623
	11.9147	1543	2248		7.9147	605	1562		10.912	431	625
	11.9253	1536	2239		7.9253	603	1566		10.9227	430	622
	11.936	1526	2230		7.936	594	1572		10.9333	436	620
	11.9467	1507	2222		7.9467	586	1580		10.944	435	611
	11.9573	1490	2195		7.9573	583	1600		10.9547	438	618
	11.968	1473	2171		7.968	576	1616		10.9653	440	614
	11.9787	1454	2148		7.9787	559	1623		10.976	439	609
	11.9893	1439	2127		7.9893	560	1632		10.9867	437	606
	12	1418	2096		8	550	1653		10.9973	436	603
	12.0107	1399	2075		8.0107	544	1676		11.008	445	601
	12.0213	1379	2054		8.0213	555	1688		11.0187	443	604
	12.032	1363	2022		8.032	536	1695		11.0293	446	603
	12.0427	1350	2006		8.0427	537	1714		11.04	441	604
	12.0533	1352	1988		8.0533	519	1716		11.0507	437	597
	12.064	1332	1973		8.064	506	1718		11.0613	441	597
	12.0747	1330	1964		8.0747	511	1721		11.072	440	602
	12.0853	1322	1952		8.0853	492	1711		11.0827	444	595
	12.096	1320	1942		8.096	491	1691		11.0933	451	600
	12.1067	1319	1943		8.1067	482	1682		11.104	451	605
	12.1173	1309	1939		8.1173	483	1664		11.1147	454	595
	12.128	1302	1937		8.128	480	1631		11.1253	451	597
	12.1387	1311	1942		8.1387	475	1614		11.136	451	598
	12.1493	1312	1931		8.1493	469	1574		11.1467	455	597
	12.16	1310	1907		8.16	455	1542		11.1573	453	600
	12.1707	1304	1897		8.1707	442	1520		11.168	467	593
	12.1813	1319	1899		8.1813	442	1493		11.1787	466	603
	12.192	1312	1883		8.192	445	1477		11.1893	465	604
	12.2027	1308	1872		8.2027	443	1462		11.2	468	604
	12.2133	1300	1871		8.2133	422	1438		11.2107	474	602
	12.224	1298	1865		8.224	422	1418		11.2213	474	609
	12.2347	1303	1852		8.2347	412	1415		11.232	473	615
	12.2453	1286	1846		8.2453	408	1394		11.2427	480	608
	12.256	1278	1833		8.256	396	1373		11.2533	479	610
	12.2667	1275	1834		8.2667	399	1356		11.264	479	612
	12.2773	1274	1837		8.2773	397	1342		11.2747	473	611
	12.288	1270	1832		8.288	389	1322		11.2853	478	606
	12.2987	1266	1837		8.2987	384	1321		11.296	487	613
	12.3093	1266	1834		8.3093	395	1302		11.3067	486	612
	12.32	1255	1835		8.32	387	1300		11.3173	495	610
	12.3307	1266	1850		8.3307	382	1292		11.328	500	615
	12.3413	1284	1863		8.3413	379	1294		11.3387	496	626
	12.352	1285	1875		8.352	374	1284		11.3493	500	621
	12.3627	1306	1882		8.3627	365	1283		11.36	508	626
	12.3733	1320	1896		8.3733	373	1280		11.3707	505	625
	12.384	1344	1919		8.384	371	1281		11.3813	507	625
	12.3947	1367	1939		8.3947	364	1274		11.392	519	623
	12.4053	1394	1965		8.4053	364	1270		11.4027	524	624
	12.416	1408	1979		8.416	363	1265		11.4133	526	631
	12.4267	1422	1991		8.4267	359	1267		11.424	526	631
	12.4373	1448	2011		8.4373	358	1262		11.4347	524	630
	12.448	1457	2017		8.448	354	1241		11.4453	528	630
	12.4587	1476	2029		8.4587	360	1234		11.456	521	632
	12.4693	1485	2040		8.4693	348	1233		11.4667	528	642
	12.48	1494	2043		8.48	350	1230		11.4773	543	635
	12.4907	1492	2047		8.4907	345	1219		11.488	546	641
	12.5013	1498	2045		8.5013	329	1223		11.4987	554	643
	12.512	1501	2042		8.512	336	1220		11.5093	550	644
	12.5227	1481	2038		8.5227	323	1223		11.52	557	650
	12.5333	1472	2023		8.5333	329	1228		11.5307	567	653
	12.544	1458	2018		8.544	328	1231		11.5413	569	654
	12.5547	1451	2010		8.5547	313	1228		11.552	577	660
	12.5653	1433	1996		8.5653	322	1251		11.5627	599	658
	12.576	1417	1989		8.576	333	1254		11.5733	612	664
	12.5867	1414	1985		8.5867	322	1275		11.584	634	667
	12.5973	1394	1993		8.5973	325	1298		11.5947	665	676
	12.608	1387	1988		8.608	324	1327		11.6053	694	682
	12.6187	1374	1998		8.6187	340	1370		11.616	708	684
	12.6293	1359	2011		8.6293	342	1429		11.6267	715	693
	12.64	1367	2037		8.64	342	1498		11.6373	726	693
	12.6507	1364	2058		8.6507	348	1579		11.648	732	692
	12.6613	1354	2082		8.6613	364	1659		11.6587	710	695
	12.672	1353	2112		8.672	386	1764		11.6693	684	709
	12.6827	1359	2143		8.6827	409	1871		11.68	661	710
	12.6933	1367	2168		8.6933	432	2000		11.6907	634	718
	12.704	1379	2184		8.704	463	2134		11.7013	614	723
	12.7147	1398	2198		8.7147	507	2275		11.712	590	734
	12.7253	1428	2228		8.7253	534	2421		11.7227	572	743
	12.736	1448	2242		8.736	574	2570		11.7333	560	761
	12.7467	1489	2266		8.7467	638	2709		11.744	555	769
	12.7573	1522	2270		8.7573	686	2851		11.7547	552	776
	12.768	1552	2288		8.768	739	2964		11.7653	533	806
	12.7787	1590	2302		8.7787	779	3075		11.776	533	817
	12.7893	1629	2309		8.7893	853	3173		11.7867	533	843
	12.8	1660	2320		8.8	904	3236		11.7973	524	857
	12.8107	1663	2313		8.8107	947	3280		11.808	521	881
	12.8213	1674	2301		8.8213	979	3299		11.8187	524	906
	12.832	1672	2274		8.832	1002	3286		11.8293	520	925
	12.8427	1672	2261		8.8427	1030	3249		11.84	522	944
	12.8533	1666	2248		8.8533	1037	3201		11.8507	526	967
	12.864	1642	2224		8.864	1050	3123		11.8613	535	990
	12.8747	1632	2203		8.8747	1034	3028		11.872	537	1010
	12.8853	1598	2193		8.8853	1021	2915		11.8827	538	1025
	12.896	1578	2172		8.896	981	2792		11.8933	540	1039
	12.9067	1555	2146		8.9067	942	2660		11.904	546	1062
	12.9173	1536	2127		8.9173	906	2537		11.9147	546	1062
	12.928	1526	2110		8.928	855	2418		11.9253	550	1062
	12.9387	1527	2095		8.9387	806	2277		11.936	555	1049
	12.9493	1516	2091		8.9493	755	2151		11.9467	558	1043
	12.96	1509	2102		8.96	705	2043		11.9573	559	1019
	12.9707	1507	2116		8.9707	658	1931		11.968	561	1003
	12.9813	1514	2120		8.9813	607	1843		11.9787	560	980
	12.992	1518	2132		8.992	561	1753		11.9893	566	951
	13.0027	1523	2155		9.0027	499	1680		12	568	929
	13.0133	1539	2174		9.0133	467	1619		12.0107	563	907
	13.024	1553	2184		9.024	421	1574		12.0213	556	897
	13.0347	1568	2198		9.0347	393	1517		12.032	558	877
	13.0453	1580	2211		9.0453	367	1479		12.0427	547	864
	13.056	1582	2223		9.056	349	1445		12.0533	545	852
	13.0667	1580	2220		9.0667	319	1406		12.064	543	852
	13.0773	1578	2232		9.0773	303	1400		12.0747	550	834
	13.088	1583	2223		9.088	287	1382		12.0853	553	831
	13.0987	1579	2233		9.0987	285	1377		12.096	546	816
	13.1093	1578	2211		9.1093	284	1359		12.1067	542	816
	13.12	1567	2193		9.12	275	1349		12.1173	546	807
	13.1307	1558	2186		9.1307	279	1342		12.128	539	799
	13.1413	1561	2173		9.1413	284	1336		12.1387	541	795
	13.152	1572	2158		9.152	279	1341		12.1493	544	797
	13.1627	1572	2141		9.1627	285	1327		12.16	542	792
	13.1733	1563	2129		9.1733	300	1324		12.1707	538	787
	13.184	1566	2116		9.184	298	1331		12.1813	539	773
	13.1947	1572	2107		9.1947	312	1332		12.192	545	773
	13.2053	1578	2100		9.2053	314	1344		12.2027	542	776
	13.216	1585	2116		9.216	322	1346		12.2133	539	770
	13.2267	1585	2120		9.2267	331	1358		12.224	535	776
	13.2373	1600	2113		9.2373	335	1365		12.2347	543	779
	13.248	1601	2121		9.248	335	1379		12.2453	535	780
	13.2587	1613	2143		9.2587	347	1388		12.256	539	786
	13.2693	1623	2149		9.2693	346	1393		12.2667	543	798
	13.28	1647	2173		9.28	347	1395		12.2773	537	802
	13.2907	1666	2192		9.2907	350	1405		12.288	538	804
	13.3013	1674	2226		9.3013	359	1410		12.2987	538	812
	13.312	1685	2248		9.312	351	1406		12.3093	543	829
	13.3227	1711	2273		9.3227	349	1394		12.32	556	845
	13.3333	1740	2286		9.3333	344	1394		12.3307	547	864
	13.344	1756	2300		9.344	356	1386		12.3413	550	872
	13.3547	1769	2308		9.3547	334	1381		12.352	551	895
	13.3653	1778	2324		9.3653	325	1366		12.3627	553	908
	13.376	1783	2340		9.376	318	1356		12.3733	560	939
	13.3867	1794	2338		9.3867	312	1336		12.384	563	954
	13.3973	1804	2342		9.3973	300	1327		12.3947	568	971
	13.408	1814	2346		9.408	290	1316		12.4053	572	991
	13.4187	1824	2349		9.4187	292	1296		12.416	584	1000
	13.4293	1846	2338		9.4293	268	1279		12.4267	590	1005
	13.44	1864	2332		9.44	261	1263		12.4373	589	1010
	13.4507	1883	2359		9.4507	258	1254		12.448	589	998
	13.4613	1927	2366		9.4613	236	1247		12.4587	592	1003
	13.472	1946	2390		9.472	229	1224		12.4693	593	995
	13.4827	1988	2409		9.4827	218	1210		12.48	594	985
	13.4933	2031	2419		9.4933	212	1201		12.4907	601	969
	13.504	2084	2454		9.504	213	1188		12.5013	593	951
	13.5147	2121	2497		9.5147	209	1164		12.512	596	932
	13.5253	2154	2535		9.5253	182	1162		12.5227	594	929
	13.536	2184	2574		9.536	174	1157		12.5333	601	927
	13.5467	2210	2622		9.5467	176	1154		12.544	592	923
	13.5573	2229	2649		9.5573	166	1149		12.5547	601	927
	13.568	2205	2688		9.568	164	1140		12.5653	599	922
	13.5787	2190	2691		9.5787	160	1138		12.576	598	914
	13.5893	2152	2697		9.5893	160	1133		12.5867	601	913
	13.6	2109	2678		9.6	155	1123		12.5973	611	901
	13.6107	2072	2673		9.6107	150	1127		12.608	609	897
	13.6213	2033	2658		9.6213	151	1122		12.6187	604	891
	13.632	2004	2624		9.632	149	1124		12.6293	611	883
	13.6427	1987	2622		9.6427	139	1122		12.64	621	877
	13.6533	1962	2628		9.6533	146	1129		12.6507	629	860
	13.664	1941	2655		9.664	134	1125		12.6613	634	857
	13.6747	1934	2694		9.6747	130	1127		12.672	639	851
	13.6853	1942	2753		9.6853	133	1134		12.6827	648	840
	13.696	1954	2822		9.696	133	1140		12.6933	654	841
	13.7067	1963	2876		9.7067	135	1150		12.704	667	836
	13.7173	1989	2936		9.7173	146	1151		12.7147	688	829
	13.728	2018	2975		9.728	142	1153		12.7253	696	835
	13.7387	2057	3022		9.7387	131	1150		12.736	691	832
	13.7493	2089	3042		9.7493	126	1159		12.7467	702	837
	13.76	2132	3053		9.76	140	1170		12.7573	700	842
	13.7707	2186	3060		9.7707	144	1178		12.768	709	844
	13.7813	2251	3046		9.7813	153	1180		12.7787	704	849
	13.792	2312	3053		9.792	138	1178		12.7893	707	859
	13.8027	2373	3049		9.8027	147	1191		12.8	714	864
	13.8133	2453	3054		9.8133	157	1180		12.8107	726	867
	13.824	2509	3057		9.824	158	1190		12.8213	727	877
	13.8347	2548	3070		9.8347	159	1193		12.832	730	887
	13.8453	2590	3081		9.8453	168	1197		12.8427	747	893
	13.856	2599	3083		9.856	175	1193		12.8533	758	912
	13.8667	2596	3086		9.8667	175	1200		12.864	756	919
	13.8773	2590	3086		9.8773	174	1198		12.8747	763	925
	13.888	2592	3082		9.888	185	1198		12.8853	777	939
	13.8987	2614	3079		9.8987	187	1202		12.896	782	942
	13.9093	2637	3068		9.9093	217	1216		12.9067	800	960
	13.92	2672	3080		9.92	211	1221		12.9173	816	956
	13.9307	2718	3104		9.9307	211	1224		12.928	827	961
	13.9413	2767	3130		9.9413	207	1233		12.9387	847	965
	13.952	2822	3192		9.952	219	1230		12.9493	859	965
	13.9627	2891	3247		9.9627	226	1234		12.96	874	973
	13.9733	2931	3288		9.9733	227	1228		12.9707	892	963
	13.984	2974	3331		9.984	227	1246		12.9813	924	968
	13.9947	3005	3350		9.9947	236	1247		12.992	956	976
	14.0053	3018	3374		10.0053	229	1246		13.0027	998	982
	14.016	3020	3380		10.016	247	1247		13.0133	1059	987
	14.0267	2997	3379		10.0267	245	1248		13.024	1125	997
	14.0373	2965	3359		10.0373	258	1256		13.0347	1189	1005
	14.048	2930	3321		10.048	256	1259		13.0453	1260	1011
	14.0587	2899	3293		10.0587	266	1264		13.056	1301	1019
	14.0693	2850	3254		10.0693	259	1263		13.0667	1325	1025
	14.08	2808	3217		10.08	256	1265		13.0773	1315	1044
	14.0907	2759	3193		10.0907	263	1275		13.088	1285	1065
	14.1013	2717	3160		10.1013	267	1286		13.0987	1225	1087
	14.112	2672	3125		10.112	269	1293		13.1093	1158	1113
	14.1227	2617	3115		10.1227	273	1293		13.12	1090	1151
	14.1333	2569	3095		10.1333	269	1299		13.1307	1036	1178
	14.144	2528	3070		10.144	273	1307		13.1413	982	1223
	14.1547	2483	3061		10.1547	272	1320		13.152	948	1275
	14.1653	2458	3042		10.1653	286	1322		13.1627	925	1335
	14.176	2430	3026		10.176	288	1357		13.1733	902	1390
	14.1867	2393	3020		10.1867	283	1380		13.184	900	1450
	14.1973	2369	3011		10.1973	277	1394		13.1947	874	1491
	14.208	2353	2995		10.208	282	1420		13.2053	863	1508
	14.2187	2335	2987		10.2187	293	1447		13.216	854	1509
	14.2293	2311	2968		10.2293	293	1474		13.2267	845	1494
	14.24	2286	2951		10.24	301	1507		13.2373	817	1447
	14.2507	2275	2927		10.2507	304	1551		13.248	807	1391
	14.2613	2253	2905		10.2613	307	1598		13.2587	799	1353
	14.272	2238	2881		10.272	316	1659		13.2693	790	1308
	14.2827	2231	2844		10.2827	331	1724		13.28	787	1276
	14.2933	2224	2822		10.2933	351	1813		13.2907	781	1242
	14.304	2207	2819		10.304	365	1908		13.3013	780	1210
	14.3147	2194	2798		10.3147	388	2012		13.312	777	1190
	14.3253	2181	2806		10.3253	414	2158		13.3227	764	1170
	14.336	2176	2817		10.336	448	2294		13.3333	761	1140
	14.3467	2191	2845		10.3467	503	2433		13.344	758	1117
	14.3573	2214	2890		10.3573	548	2586		13.3547	757	1105
	14.368	2242	2934		10.368	608	2721		13.3653	748	1093
	14.3787	2274	2986		10.3787	666	2865		13.376	751	1081
	14.3893	2301	3035		10.3893	722	2970		13.3867	748	1056
	14.4	2338	3085		10.4	792	3058		13.3973	740	1045
	14.4107	2362	3102		10.4107	843	3129		13.408	738	1042
	14.4213	2389	3129		10.4213	892	3142		13.4187	743	1035
	14.432	2395	3126		10.432	925	3126		13.4293	749	1029
	14.4427	2393	3114		10.4427	953	3072		13.44	756	1014
	14.4533	2393	3086		10.4533	971	2992		13.4507	753	1014
	14.464	2373	3065		10.464	964	2894		13.4613	752	1008
	14.4747	2365	3028		10.4747	941	2783		13.472	757	1015
	14.4853	2338	2993		10.4853	907	2671		13.4827	760	1014
	14.496	2315	2962		10.496	854	2557		13.4933	757	1014
	14.5067	2293	2914		10.5067	802	2459		13.504	769	1010
	14.5173	2266	2881		10.5173	755	2355		13.5147	772	1020
	14.528	2260	2878		10.528	705	2276		13.5253	776	1024
	14.5387	2247	2864		10.5387	658	2209		13.536	780	1035
	14.5493	2226	2862		10.5493	613	2156		13.5467	777	1052
	14.56	2208	2868		10.56	582	2131		13.5573	781	1061
	14.5707	2206	2863		10.5707	554	2091		13.568	784	1065
	14.5813	2218	2869		10.5813	525	2054		13.5787	797	1085
	14.592	2230	2858		10.592	514	2027		13.5893	793	1086
	14.6027	2247	2858		10.6027	499	2007		13.6	790	1099
	14.6133	2242	2834		10.6133	493	1993		13.6107	800	1104
	14.624	2249	2818		10.624	483	1975		13.6213	804	1104
	14.6347	2248	2809		10.6347	480	1958		13.632	811	1111
	14.6453	2259	2794		10.6453	483	1944		13.6427	819	1121
	14.656	2267	2782		10.656	478	1922		13.6533	812	1132
	14.6667	2287	2774		10.6667	481	1910		13.664	805	1147
	14.6773	2296	2767		10.6773	484	1905		13.6747	823	1160
	14.688	2320	2768		10.688	490	1895		13.6853	815	1192
	14.6987	2319	2779		10.6987	485	1887		13.696	819	1231
	14.7093	2331	2781		10.7093	487	1878		13.7067	821	1284
	14.72	2342	2799		10.72	505	1864		13.7173	821	1343
	14.7307	2351	2801		10.7307	502	1851		13.728	825	1425
	14.7413	2360	2809		10.7413	508	1832		13.7387	836	1509
	14.752	2368	2803		10.752	503	1817		13.7493	837	1620
	14.7627	2375	2810		10.7627	503	1791		13.76	846	1751
	14.7733	2379	2811		10.7733	501	1772		13.7707	854	1892
	14.784	2395	2833		10.784	500	1759		13.7813	857	2055
	14.7947	2405	2863		10.7947	501	1737		13.792	862	2228
	14.8053	2413	2893		10.8053	506	1719		13.8027	870	2415
	14.816	2429	2929		10.816	498	1711		13.8133	882	2597
	14.8267	2453	2986		10.8267	493	1706		13.824	889	2789
	14.8373	2472	3050		10.8373	500	1704		13.8347	899	2974
	14.848	2494	3125		10.848	494	1716		13.8453	904	3143
	14.8587	2534	3189		10.8587	496	1720		13.856	901	3284
	14.8693	2572	3245		10.8693	498	1722		13.8667	906	3390
	14.88	2629	3310		10.88	506	1733		13.8773	913	3454
	14.8907	2659	3373		10.8907	511	1743		13.888	902	3460
	14.9013	2709	3440		10.9013	512	1753		13.8987	905	3415
	14.912	2743	3494		10.912	523	1763		13.9093	902	3325
	14.9227	2749	3522		10.9227	524	1776		13.92	898	3210
	14.9333	2762	3536		10.9333	523	1807		13.9307	895	3062
	14.944	2744	3534		10.944	541	1809		13.9413	901	2899
	14.9547	2730	3524		10.9547	557	1819		13.952	894	2734
	14.9653	2713	3493		10.9653	556	1839		13.9627	896	2581
	14.976	2688	3464		10.976	574	1849		13.9733	896	2439
	14.9867	2663	3434		10.9867	584	1862		13.984	899	2313
	14.9973	2643	3399		10.9973	589	1876		13.9947	905	2204
	15.008	2622	3374		11.008	598	1892		14.0053	901	2110
	15.0187	2605	3359		11.0187	607	1904		14.016	897	2036
	15.0293	2615	3365		11.0293	603	1916		14.0267	905	1983
	15.04	2614	3372		11.04	608	1941		14.0373	907	1929
	15.0507	2612	3392		11.0507	620	1961		14.048	902	1880
	15.0613	2631	3414		11.0613	638	1990		14.0587	910	1845
	15.072	2640	3425		11.072	658	2051		14.0693	908	1815
	15.0827	2664	3444		11.0827	667	2100		14.08	911	1794
	15.0933	2690	3458		11.0933	703	2163		14.0907	914	1767
	15.104	2716	3464		11.104	734	2217		14.1013	921	1753
	15.1147	2744	3454		11.1147	777	2261		14.112	931	1751
	15.1253	2769	3458		11.1253	818	2289		14.1227	929	1744
	15.136	2799	3452		11.136	846	2307		14.1333	930	1747
	15.1467	2829	3456		11.1467	873	2310		14.144	929	1757
	15.1573	2879	3479		11.1573	897	2284		14.1547	923	1778
	15.168	2912	3524		11.168	906	2241		14.1653	934	1790
	15.1787	2939	3593		11.1787	917	2195		14.176	938	1794
	15.1893	2972	3696		11.1893	907	2136		14.1867	938	1793
	15.2	3023	3833		11.2	898	2067		14.1973	940	1778
	15.2107	3050	3996		11.2107	872	2011		14.208	951	1759
	15.2213	3087	4182		11.2213	850	1970		14.2187	952	1737
	15.232	3127	4345		11.232	821	1914		14.2293	960	1692
	15.2427	3162	4489		11.2427	802	1885		14.24	958	1644
	15.2533	3203	4593		11.2533	790	1852		14.2507	956	1597
	15.264	3245	4650		11.264	769	1831		14.2613	965	1565
	15.2747	3299	4673		11.2747	758	1815		14.272	973	1524
	15.2853	3347	4674		11.2853	756	1798		14.2827	980	1491
	15.296	3393	4629		11.296	749	1780		14.2933	978	1461
	15.3067	3444	4579		11.3067	767	1770		14.304	988	1445
	15.3173	3494	4495		11.3173	770	1763		14.3147	993	1437
	15.328	3557	4418		11.328	771	1750		14.3253	1000	1428
	15.3387	3608	4342		11.3387	772	1744		14.336	1010	1420
	15.3493	3654	4252		11.3493	788	1727		14.3467	1010	1426
	15.36	3705	4186		11.36	786	1715		14.3573	1012	1425
	15.3707	3772	4133		11.3707	793	1717		14.368	1013	1429
	15.3813	3809	4083		11.3813	797	1696		14.3787	1017	1444
	15.392	3856	4039		11.392	793	1692		14.3893	1023	1445
	15.4027	3894	4033		11.4027	796	1686		14.4	1024	1454
	15.4133	3953	4032		11.4133	807	1685		14.4107	1038	1483
	15.424	3997	4057		11.424	803	1682		14.4213	1056	1509
	15.4347	4033	4090		11.4347	809	1698		14.432	1059	1541
	15.4453	4073	4130		11.4453	818	1701		14.4427	1063	1592
	15.456	4122	4193		11.456	828	1705		14.4533	1073	1626
	15.4667	4165	4261		11.4667	817	1712		14.464	1080	1673
	15.4773	4195	4355		11.4773	832	1726		14.4747	1090	1699
	15.488	4232	4449		11.488	838	1740		14.4853	1103	1732
	15.4987	4260	4558		11.4987	842	1759		14.496	1109	1744
	15.5093	4291	4705		11.5093	842	1764		14.5067	1110	1750
	15.52	4318	4850		11.52	860	1780		14.5173	1119	1747
	15.5307	4359	5002		11.5307	877	1804		14.528	1124	1725
	15.5413	4389	5161		11.5413	880	1815		14.5387	1141	1710
	15.552	4414	5314		11.552	902	1845		14.5493	1144	1680
	15.5627	4441	5447		11.5627	919	1881		14.56	1145	1652
	15.5733	4474	5572		11.5733	933	1920		14.5707	1143	1633
	15.584	4502	5647		11.584	942	1959		14.5813	1150	1613
	15.5947	4534	5705		11.5947	955	2015		14.592	1155	1604
	15.6053	4569	5732		11.6053	972	2067		14.6027	1163	1583
	15.616	4631	5742		11.616	1002	2118		14.6133	1163	1575
	15.6267	4693	5756		11.6267	1024	2175		14.624	1173	1578
	15.6373	4765	5764		11.6373	1045	2232		14.6347	1170	1573
	15.648	4851	5779		11.648	1069	2294		14.6453	1181	1574
	15.6587	4949	5825		11.6587	1087	2359		14.656	1183	1579
	15.6693	5074	5884		11.6693	1111	2439		14.6667	1189	1575
	15.68	5214	5952		11.68	1135	2553		14.6773	1197	1571
	15.6907	5357	6035		11.6907	1153	2696		14.688	1210	1580
	15.7013	5501	6124		11.7013	1157	2855		14.6987	1206	1587
	15.712	5615	6188		11.712	1175	3047		14.7093	1218	1587
	15.7227	5713	6234		11.7227	1182	3243		14.72	1226	1587
	15.7333	5774	6262		11.7333	1194	3460		14.7307	1242	1585
	15.744	5810	6287		11.744	1209	3673		14.7413	1242	1585
	15.7547	5827	6296		11.7547	1212	3866		14.752	1247	1590
	15.7653	5816	6286		11.7653	1221	4021		14.7627	1258	1593
	15.776	5799	6264		11.776	1233	4141		14.7733	1274	1590
	15.7867	5764	6241		11.7867	1251	4214		14.784	1274	1598
	15.7973	5721	6192		11.7973	1261	4236		14.7947	1285	1605
	15.808	5682	6158		11.808	1284	4238		14.8053	1290	1612
	15.8187	5638	6117		11.8187	1311	4237		14.816	1299	1625
	15.8293	5589	6090		11.8293	1327	4237		14.8267	1312	1649
	15.84	5544	6062		11.84	1341	4262		14.8373	1315	1670
	15.8507	5513	6039		11.8507	1355	4315		14.848	1321	1691
	15.8613	5465	6031		11.8613	1369	4393		14.8587	1330	1731
	15.872	5443	6009		11.872	1403	4497		14.8693	1338	1774
	15.8827	5418	5982		11.8827	1417	4612		14.88	1349	1846
	15.8933	5403	5960		11.8933	1441	4739		14.8907	1365	1957
	15.904	5376	5936		11.904	1460	4833		14.9013	1379	2093
	15.9147	5364	5893		11.9147	1468	4906		14.912	1397	2272
	15.9253	5342	5854		11.9253	1496	4922		14.9227	1406	2509
	15.936	5308	5807		11.936	1530	4892		14.9333	1436	2781
	15.9467	5288	5753		11.9467	1542	4825		14.944	1456	3089
	15.9573	5264	5697		11.9573	1553	4688		14.9547	1474	3430
	15.968	5249	5642		11.968	1576	4506		14.9653	1491	3751
	15.9787	5225	5587		11.9787	1581	4300		14.976	1508	4029
	15.9893	5199	5537		11.9893	1593	4083		14.9867	1511	4253
	16	5187	5498		12	1591	3845		14.9973	1527	4412
	16.0107	5167	5446		12.0107	1598	3602		15.008	1541	4473
	16.0213	5149	5429		12.0213	1611	3399		15.0187	1533	4460
	16.032	5123	5406		12.032	1604	3215		15.0293	1541	4375
	16.0427	5096	5394		12.0427	1602	3060		15.04	1537	4224
	16.0533	5058	5406		12.0533	1582	2957		15.0507	1544	4043
	16.064	5017	5418		12.064	1573	2883		15.0613	1542	3842
	16.0747	4973	5425		12.0747	1560	2843		15.072	1539	3643
	16.0853	4928	5431		12.0853	1544	2854		15.0827	1546	3456
	16.096	4885	5444		12.096	1516	2899		15.0933	1536	3293
	16.1067	4818	5440		12.1067	1494	2984		15.104	1535	3146
	16.1173	4745	5445		12.1173	1473	3098		15.1147	1528	3012
	16.128	4682	5428		12.128	1455	3252		15.1253	1518	2903
	16.1387	4617	5400		12.1387	1426	3421		15.136	1518	2807
	16.1493	4564	5370		12.1493	1409	3583		15.1467	1521	2721
	16.16	4506	5328		12.16	1395	3748		15.1573	1514	2652
	16.1707	4463	5273		12.1707	1377	3884		15.168	1505	2593
	16.1813	4387	5215		12.1813	1356	3972		15.1787	1504	2546
	16.192	4336	5175		12.192	1347	4021		15.1893	1500	2509
	16.2027	4290	5112		12.2027	1325	4018		15.2	1498	2483
	16.2133	4242	5059		12.2133	1325	3979		15.2107	1500	2446
	16.224	4186	5009		12.224	1320	3891		15.2213	1491	2395
	16.2347	4138	4954		12.2347	1310	3784		15.232	1491	2345
	16.2453	4082	4911		12.2453	1315	3647		15.2427	1489	2295
	16.256	4039	4854		12.256	1309	3500		15.2533	1482	2235
	16.2667	4015	4809		12.2667	1302	3335		15.264	1486	2175
	16.2773	3982	4760		12.2773	1298	3168		15.2747	1485	2117
	16.288	3939	4722		12.288	1298	3013		15.2853	1485	2066
	16.2987	3907	4683		12.2987	1307	2882		15.296	1483	2013
	16.3093	3869	4637		12.3093	1308	2753		15.3067	1479	1964
	16.32	3849	4597		12.32	1299	2654		15.3173	1478	1933
	16.3307	3827	4555		12.3307	1305	2563		15.328	1473	1908
	16.3413	3803	4525		12.3413	1304	2507		15.3387	1474	1885
	16.352	3786	4496		12.352	1304	2440		15.3493	1478	1855
	16.3627	3768	4474		12.3627	1303	2402		15.36	1477	1836
	16.3733	3740	4449		12.3733	1314	2380		15.3707	1470	1816
	16.384	3725	4434		12.384	1313	2354		15.3813	1473	1799
	16.3947	3718	4431		12.3947	1325	2347		15.392	1459	1782
	16.4053	3702	4403		12.4053	1324	2335		15.4027	1470	1765
	16.416	3688	4396		12.416	1329	2341		15.4133	1483	1773
	16.4267	3671	4376		12.4267	1339	2352		15.424	1474	1758
	16.4373	3661	4366		12.4373	1351	2374		15.4347	1478	1746
	16.448	3642	4353		12.448	1378	2418		15.4453	1483	1732
	16.4587	3648	4355		12.4587	1392	2456		15.456	1492	1733
	16.4693	3638	4366		12.4693	1412	2500		15.4667	1490	1732
	16.48	3623	4366		12.48	1445	2565		15.4773	1495	1730
	16.4907	3620	4387		12.4907	1458	2611		15.488	1497	1740
	16.5013	3618	4438		12.5013	1484	2660		15.4987	1501	1747
	16.512	3615	4492		12.512	1501	2694		15.5093	1496	1761
	16.5227	3605	4574		12.5227	1520	2707		15.52	1506	1772
	16.5333	3603	4672		12.5333	1535	2711		15.5307	1514	1790
	16.544	3591	4754		12.544	1548	2677		15.5413	1514	1811
	16.5547	3586	4847		12.5547	1559	2656		15.552	1510	1812
	16.5653	3579	4921		12.5653	1554	2617		15.5627	1518	1827
	16.576	3581	4972		12.576	1562	2561		15.5733	1516	1829
	16.5867	3577	5010		12.5867	1560	2517		15.584	1516	1837
	16.5973	3583	5021		12.5973	1549	2470		15.5947	1510	1835
	16.608	3578	5009		12.608	1540	2411		15.6053	1520	1835
	16.6187	3577	4992		12.6187	1539	2358		15.616	1516	1830
	16.6293	3577	4957		12.6293	1527	2304		15.6267	1519	1815
	16.64	3572	4906		12.64	1528	2268		15.6373	1524	1807
	16.6507	3575	4844		12.6507	1523	2241		15.648	1530	1802
	16.6613	3570	4787		12.6613	1526	2214		15.6587	1529	1799
	16.672	3568	4737		12.672	1525	2192		15.6693	1537	1794
	16.6827	3591	4684		12.6827	1530	2203		15.68	1539	1786
	16.6933	3597	4633		12.6933	1534	2187		15.6907	1539	1788
	16.704	3608	4608		12.704	1529	2177		15.7013	1538	1782
	16.7147	3614	4587		12.7147	1541	2176		15.712	1542	1782
	16.7253	3625	4579		12.7253	1552	2178		15.7227	1546	1782
	16.736	3647	4574		12.736	1554	2183		15.7333	1548	1779
	16.7467	3666	4568		12.7467	1561	2181		15.744	1557	1782
	16.7573	3674	4562		12.7573	1574	2192		15.7547	1551	1782
	16.768	3687	4565		12.768	1572	2201		15.7653	1563	1776
	16.7787	3699	4563		12.7787	1592	2197		15.776	1565	1780
	16.7893	3704	4552		12.7893	1599	2192		15.7867	1565	1783
	16.8	3714	4555		12.8	1610	2193		15.7973	1574	1784
	16.8107	3721	4538		12.8107	1620	2190		15.808	1574	1792
	16.8213	3719	4535		12.8213	1624	2185		15.8187	1583	1794
	16.832	3718	4515		12.832	1629	2186		15.8293	1579	1793
	16.8427	3723	4514		12.8427	1642	2183		15.84	1594	1798
	16.8533	3721	4496		12.8533	1644	2182		15.8507	1594	1803
	16.864	3709	4473		12.864	1660	2184		15.8613	1598	1812
	16.8747	3681	4449		12.8747	1666	2202		15.872	1604	1809
	16.8853	3679	4438		12.8853	1668	2196		15.8827	1617	1821
	16.896	3681	4410		12.896	1669	2195		15.8933	1625	1829
	16.9067	3674	4392		12.9067	1681	2204		15.904	1642	1841
	16.9173	3656	4383		12.9173	1695	2200		15.9147	1665	1859
	16.928	3643	4369		12.928	1694	2193		15.9253	1686	1877
	16.9387	3650	4364		12.9387	1690	2199		15.936	1711	1899
	16.9493	3641	4342		12.9493	1700	2210		15.9467	1750	1928
	16.96	3640	4330		12.96	1715	2210		15.9573	1783	1957
	16.9707	3623	4325		12.9707	1727	2208		15.968	1834	2002
	16.9813	3623	4335		12.9813	1739	2197		15.9787	1896	2047
	16.992	3633	4328		12.992	1733	2204		15.9893	1967	2112
	17.0027	3630	4328		13.0027	1745	2204		16	2040	2184
	17.0133	3625	4360		13.0133	1763	2215		16.0107	2122	2255
	17.024	3645	4383		13.024	1774	2206		16.0213	2217	2336
	17.0347	3666	4414		13.0347	1782	2207		16.032	2304	2415
	17.0453	3662	4470		13.0453	1798	2194		16.0427	2385	2520
	17.056	3680	4542		13.056	1809	2203		16.0533	2468	2598
	17.0667	3695	4645		13.0667	1813	2211		16.064	2531	2677
	17.0773	3705	4775		13.0773	1821	2215		16.0747	2595	2745
	17.088	3725	4913		13.088	1830	2211		16.0853	2635	2798
	17.0987	3757	5058		13.0987	1838	2215		16.096	2656	2842
	17.1093	3775	5180		13.1093	1847	2230		16.1067	2654	2873
	17.12	3798	5293		13.12	1858	2227		16.1173	2636	2877
	17.1307	3817	5363		13.1307	1869	2236		16.128	2612	2872
	17.1413	3832	5408		13.1413	1875	2229		16.1387	2567	2849
	17.152	3838	5408		13.152	1882	2236		16.1493	2523	2814
	17.1627	3843	5381		13.1627	1895	2236		16.16	2463	2771
	17.1733	3847	5355		13.1733	1904	2261		16.1707	2413	2723
	17.184	3842	5312		13.184	1923	2260		16.1813	2369	2664
	17.1947	3846	5264		13.1947	1941	2273		16.192	2320	2615
	17.2053	3836	5247		13.2053	1945	2294		16.2027	2277	2570
	17.216	3831	5272		13.216	1957	2319		16.2133	2240	2532
	17.2267	3828	5363		13.2267	1962	2326		16.224	2208	2492
	17.2373	3831	5544		13.2373	1984	2351		16.2347	2186	2456
	17.248	3834	5820		13.248	2000	2386		16.2453	2164	2428
	17.2587	3819	6180		13.2587	2019	2405		16.256	2145	2401
	17.2693	3812	6605		13.2693	2039	2436		16.2667	2129	2386
	17.28	3825	7064		13.28	2062	2468		16.2773	2095	2369
	17.2907	3832	7524		13.2907	2079	2485		16.288	2077	2348
	17.3013	3838	7908		13.3013	2115	2495		16.2987	2058	2337
	17.312	3833	8194		13.312	2148	2508		16.3093	2038	2315
	17.3227	3834	8342		13.3227	2160	2523		16.32	2021	2296
	17.3333	3841	8379		13.3333	2180	2532		16.3307	2009	2277
	17.344	3838	8303		13.344	2201	2531		16.3413	1989	2267
	17.3547	3841	8157		13.3547	2227	2532		16.352	1970	2246
	17.3653	3835	7941		13.3653	2247	2530		16.3627	1956	2240
	17.376	3837	7686		13.376	2271	2526		16.3733	1949	2223
	17.3867	3834	7400		13.3867	2288	2524		16.384	1941	2224
	17.3973	3849	7092		13.3973	2308	2521		16.3947	1935	2221
	17.408	3840	6782		13.408	2324	2512		16.4053	1924	2213
	17.4187	3845	6483		13.4187	2336	2486		16.416	1909	2203
	17.4293	3843	6192		13.4293	2351	2491		16.4267	1902	2210
	17.44	3861	5925		13.44	2370	2482		16.4373	1900	2207
	17.4507	3879	5694		13.4507	2384	2474		16.448	1893	2212
	17.4613	3900	5494		13.4613	2411	2470		16.4587	1897	2209
	17.472	3928	5332		13.472	2419	2465		16.4693	1890	2196
	17.4827	3954	5209		13.4827	2439	2463		16.48	1901	2185
	17.4933	3986	5107		13.4933	2466	2463		16.4907	1901	2179
	17.504	4005	5028		13.504	2488	2467		16.5013	1904	2168
	17.5147	4042	4973		13.5147	2515	2454		16.512	1906	2160
	17.5253	4064	4951		13.5253	2539	2467		16.5227	1906	2149
	17.536	4093	4917		13.536	2553	2456		16.5333	1910	2139
	17.5467	4115	4880		13.5467	2583	2465		16.544	1908	2135
	17.5573	4135	4851		13.5573	2610	2466		16.5547	1914	2126
	17.568	4138	4832		13.568	2631	2473		16.5653	1913	2132
	17.5787	4139	4821		13.5787	2669	2477		16.576	1910	2131
	17.5893	4147	4813		13.5893	2702	2469		16.5867	1914	2124
	17.6	4150	4823		13.6	2719	2485		16.5973	1911	2140
	17.6107	4158	4830		13.6107	2756	2491		16.608	1915	2154
	17.6213	4166	4853		13.6213	2783	2516		16.6187	1919	2203
	17.632	4166	4866		13.632	2823	2541		16.6293	1925	2287
	17.6427	4172	4887		13.6427	2867	2565		16.64	1938	2457
	17.6533	4184	4883		13.6533	2907	2601		16.6507	1945	2739
	17.664	4191	4883		13.664	2940	2638		16.6613	1976	3235
	17.6747	4203	4886		13.6747	2973	2681		16.672	2025	4025
	17.6853	4216	4868		13.6853	3003	2733		16.6827	2092	5223
	17.696	4238	4845		13.696	3019	2800		16.6933	2159	6928
	17.7067	4243	4826		13.7067	3042	2863		16.704	2253	9200
	17.7173	4259	4790		13.7173	3048	2949		16.7147	2345	12035
	17.728	4252	4758		13.728	3043	3029		16.7253	2447	15298
	17.7387	4261	4739		13.7387	3042	3096		16.736	2515	18822
	17.7493	4272	4723		13.7493	3017	3171		16.7467	2603	22293
	17.76	4290	4704		13.76	3007	3216		16.7573	2645	25397
	17.7707	4293	4674		13.7707	2966	3245		16.768	2665	27833
	17.7813	4297	4665		13.7813	2937	3254		16.7787	2658	29371
	17.792	4294	4659		13.792	2904	3249		16.7893	2629	29907
	17.8027	4319	4655		13.8027	2869	3225		16.8	2574	29477
	17.8133	4330	4652		13.8133	2844	3185		16.8107	2499	28241
	17.824	4348	4646		13.824	2815	3138		16.8213	2422	26426
	17.8347	4367	4657		13.8347	2798	3088		16.832	2352	24249
	17.8453	4383	4662		13.8453	2781	3033		16.8427	2287	21942
	17.856	4401	4664		13.856	2773	2964		16.8533	2226	19658
	17.8667	4411	4685		13.8667	2756	2904		16.864	2175	17546
	17.8773	4441	4699		13.8773	2753	2848		16.8747	2122	15643
	17.888	4457	4715		13.888	2749	2798		16.8853	2083	13969
	17.8987	4462	4734		13.8987	2752	2763		16.896	2034	12534
	17.9093	4475	4749		13.9093	2765	2734		16.9067	2006	11326
	17.92	4487	4758		13.92	2782	2710		16.9173	1992	10324
	17.9307	4497	4781		13.9307	2787	2699		16.928	1975	9537
	17.9413	4497	4809		13.9413	2808	2696		16.9387	1972	8940
	17.952	4516	4822		13.952	2823	2690		16.9493	1966	8535
	17.9627	4525	4862		13.9627	2857	2694		16.96	1959	8269
	17.9733	4547	4898		13.9733	2877	2695		16.9707	1953	8078
	17.984	4555	4923		13.984	2888	2688		16.9813	1939	7909
	17.9947	4577	4974		13.9947	2910	2693		16.992	1926	7718
	18.0053	4599	5018		14.0053	2942	2703		17.0027	1918	7442
	18.016	4631	5050		14.016	2976	2712		17.0133	1898	7056
	18.0267	4661	5093		14.0267	3011	2728		17.024	1877	6561
	18.0373	4690	5120		14.0373	3035	2764		17.0347	1858	5993
	18.048	4722	5162		14.048	3054	2842		17.0453	1844	5383
	18.0587	4737	5205		14.0587	3091	2999		17.056	1834	4779
	18.0693	4749	5238		14.0693	3120	3300		17.0667	1836	4210
	18.08	4753	5258		14.08	3164	3814		17.0773	1820	3704
	18.0907	4781	5285		14.0907	3202	4636		17.088	1819	3289
	18.1013	4783	5297		14.1013	3242	5856		17.0987	1819	2956
	18.112	4795	5315		14.112	3279	7529		17.1093	1820	2701
	18.1227	4806	5336		14.1227	3320	9636		17.12	1821	2522
	18.1333	4803	5339		14.1333	3358	12043		17.1307	1824	2398
	18.144	4815	5333		14.144	3400	14599		17.1413	1818	2308
	18.1547	4820	5335		14.1547	3453	17010		17.152	1819	2254
	18.1653	4810	5335		14.1653	3498	19084		17.1627	1814	2214
	18.176	4797	5320		14.176	3538	20625		17.1733	1820	2187
	18.1867	4780	5301		14.1867	3584	21546		17.184	1819	2178
	18.1973	4777	5276		14.1973	3637	21857		17.1947	1827	2174
	18.208	4765	5251		14.208	3662	21619		17.2053	1829	2166
	18.2187	4753	5208		14.2187	3699	20926		17.216	1843	2163
	18.2293	4740	5183		14.2293	3737	19863		17.2267	1841	2167
	18.24	4724	5165		14.24	3754	18521		17.2373	1845	2172
	18.2507	4719	5153		14.2507	3778	16992		17.248	1858	2180
	18.2613	4709	5136		14.2613	3804	15335		17.2587	1868	2189
	18.272	4705	5127		14.272	3829	13649		17.2693	1877	2192
	18.2827	4702	5124		14.2827	3828	12023		17.28	1886	2202
	18.2933	4700	5115		14.2933	3841	10549		17.2907	1898	2215
	18.304	4711	5113		14.304	3860	9278		17.3013	1913	2237
	18.3147	4718	5105		14.3147	3893	8244		17.312	1919	2265
	18.3253	4721	5112		14.3253	3895	7438		17.3227	1933	2291
	18.336	4731	5114		14.336	3908	6842		17.3333	1939	2328
	18.3467	4738	5115		14.3467	3918	6427		17.344	1958	2373
	18.3573	4748	5112		14.3573	3922	6118		17.3547	1978	2426
	18.368	4752	5114		14.368	3921	5889		17.3653	2006	2483
	18.3787	4768	5123		14.3787	3928	5703		17.376	2035	2535
	18.3893	4778	5144		14.3893	3928	5538		17.3867	2070	2582
	18.4	4778	5158		14.4	3929	5405		17.3973	2100	2622
	18.4107	4766	5168		14.4107	3916	5298		17.408	2134	2663
	18.4213	4786	5168		14.4213	3905	5193		17.4187	2163	2686
	18.432	4800	5190		14.432	3910	5125		17.4293	2197	2713
	18.4427	4827	5215		14.4427	3898	5096		17.44	2243	2737
	18.4533	4860	5236		14.4533	3874	5080		17.4507	2282	2761
	18.464	4872	5262		14.464	3852	5082		17.4613	2323	2784
	18.4747	4903	5300		14.4747	3825	5081		17.472	2357	2810
	18.4853	4950	5328		14.4853	3799	5073		17.4827	2394	2855
	18.496	4998	5366		14.496	3761	5047		17.4933	2412	2896
	18.5067	5042	5427		14.5067	3732	4993		17.504	2431	2945
	18.5173	5086	5464		14.5173	3696	4889		17.5147	2437	2979
	18.528	5128	5514		14.528	3666	4763		17.5253	2429	3015
	18.5387	5172	5555		14.5387	3637	4598		17.536	2400	3018
	18.5493	5198	5586		14.5493	3611	4419		17.5467	2347	3012
	18.56	5225	5626		14.56	3585	4212		17.5573	2294	2977
	18.5707	5231	5647		14.5707	3562	4003		17.568	2235	2928
	18.5813	5235	5658		14.5813	3538	3815		17.5787	2165	2857
	18.592	5241	5665		14.592	3513	3633		17.5893	2099	2776
	18.6027	5235	5659		14.6027	3483	3458		17.6	2045	2683
	18.6133	5216	5667		14.6133	3462	3318		17.6107	2008	2601
	18.624	5210	5663		14.624	3442	3197		17.6213	1965	2517
	18.6347	5188	5656		14.6347	3411	3092		17.632	1935	2436
	18.6453	5182	5671		14.6453	3393	3023		17.6427	1912	2364
	18.656	5178	5680		14.656	3369	2957		17.6533	1893	2318
	18.6667	5173	5681		14.6667	3341	2905		17.664	1887	2281
	18.6773	5170	5698		14.6773	3326	2866		17.6747	1876	2241
	18.688	5191	5723		14.688	3308	2838		17.6853	1874	2224
	18.6987	5199	5746		14.6987	3280	2820		17.696	1866	2210
	18.7093	5230	5767		14.7093	3274	2813		17.7067	1865	2191
	18.72	5273	5811		14.72	3268	2807		17.7173	1864	2180
	18.7307	5311	5856		14.7307	3248	2804		17.728	1863	2179
	18.7413	5376	5923		14.7413	3233	2793		17.7387	1864	2172
	18.752	5415	6000		14.752	3225	2784		17.7493	1865	2177
	18.7627	5467	6082		14.7627	3229	2799		17.76	1858	2178
	18.7733	5504	6193		14.7733	3225	2805		17.7707	1860	2171
	18.784	5540	6311		14.784	3229	2800		17.7813	1859	2164
	18.7947	5559	6489		14.7947	3227	2798		17.792	1852	2164
	18.8053	5568	6667		14.8053	3234	2798		17.8027	1843	2154
	18.816	5576	6863		14.816	3237	2809		17.8133	1845	2158
	18.8267	5577	7067		14.8267	3229	2810		17.824	1846	2154
	18.8373	5558	7243		14.8373	3244	2821		17.8347	1851	2144
	18.848	5550	7396		14.848	3248	2837		17.8453	1853	2139
	18.8587	5541	7493		14.8587	3277	2844		17.856	1852	2142
	18.8693	5533	7527		14.8693	3295	2848		17.8667	1849	2131
	18.88	5540	7541		14.88	3311	2847		17.8773	1858	2138
	18.8907	5552	7517		14.8907	3342	2858		17.888	1849	2130
	18.9013	5582	7469		14.9013	3356	2888		17.8987	1852	2125
	18.912	5647	7429		14.912	3386	2901		17.9093	1858	2137
	18.9227	5744	7403		14.9227	3411	2931		17.92	1858	2137
	18.9333	5877	7436		14.9333	3428	2940		17.9307	1862	2148
	18.944	6058	7514		14.944	3444	2953		17.9413	1864	2145
	18.9547	6311	7693		14.9547	3459	2967		17.952	1868	2151
	18.9653	6614	7976		14.9653	3476	2977		17.9627	1870	2166
	18.976	6960	8411		14.976	3478	2992		17.9733	1860	2180
	18.9867	7299	9014		14.9867	3481	3010		17.984	1859	2197
	18.9973	7639	9833		14.9973	3492	3027		17.9947	1871	2215
	19.008	7937	10885		15.008	3510	3044		18.0053	1864	2237
	19.0187	8174	12209		15.0187	3513	3057		18.016	1874	2260
	19.0293	8347	13776		15.0293	3535	3068		18.0267	1877	2275
	19.04	8440	15526		15.04	3556	3082		18.0373	1883	2285
	19.0507	8448	17354		15.0507	3583	3108		18.048	1885	2287
	19.0613	8410	19121		15.0613	3629	3118		18.0587	1878	2306
	19.072	8316	20687		15.072	3691	3110		18.0693	1889	2297
	19.0827	8192	21926		15.0827	3739	3109		18.08	1894	2285
	19.0933	8054	22758		15.0933	3793	3108		18.0907	1898	2289
	19.104	7892	23166		15.104	3831	3108		18.1013	1909	2277
	19.1147	7729	23149		15.1147	3855	3083		18.112	1911	2271
	19.1253	7566	22804		15.1253	3863	3076		18.1227	1918	2264
	19.136	7414	22156		15.136	3845	3068		18.1333	1916	2250
	19.1467	7263	21298		15.1467	3815	3066		18.144	1916	2251
	19.1573	7134	20273		15.1573	3771	3047		18.1547	1921	2255
	19.168	7019	19158		15.168	3707	3037		18.1653	1923	2256
	19.1787	6905	17990		15.1787	3651	3029		18.176	1932	2269
	19.1893	6812	16789		15.1893	3603	3020		18.1867	1935	2300
	19.2	6727	15608		15.2	3539	3023		18.1973	1937	2339
	19.2107	6642	14472		15.2107	3494	3032		18.208	1949	2380
	19.2213	6580	13420		15.2213	3452	3028		18.2187	1961	2451
	19.232	6524	12458		15.232	3430	3036		18.2293	1957	2534
	19.2427	6488	11629		15.2427	3401	3047		18.24	1976	2642
	19.2533	6448	10923		15.2533	3386	3043		18.2507	1988	2746
	19.264	6424	10349		15.264	3364	3053		18.2613	1998	2852
	19.2747	6408	9874		15.2747	3365	3062		18.272	2011	2952
	19.2853	6391	9501		15.2853	3367	3071		18.2827	2012	3034
	19.296	6374	9209		15.296	3359	3086		18.2933	2016	3091
	19.3067	6368	8973		15.3067	3355	3104		18.304	2023	3131
	19.3173	6336	8788		15.3173	3363	3137		18.3147	2031	3127
	19.328	6320	8637		15.328	3364	3173		18.3253	2040	3100
	19.3387	6291	8479		15.3387	3362	3212		18.336	2037	3065
	19.3493	6249	8362		15.3493	3369	3247		18.3467	2039	2999
	19.36	6231	8262		15.36	3359	3291		18.3573	2042	2934
	19.3707	6201	8175		15.3707	3365	3335		18.368	2039	2867
	19.3813	6176	8103		15.3813	3363	3376		18.3787	2030	2796
	19.392	6160	8041		15.392	3365	3402		18.3893	2018	2738
	19.4027	6157	8006		15.4027	3376	3444		18.4	2012	2686
	19.4133	6140	7992		15.4133	3372	3478		18.4107	2013	2636
	19.424	6139	7980		15.424	3382	3509		18.4213	2013	2592
	19.4347	6149	7976		15.4347	3385	3534		18.432	2010	2550
	19.4453	6156	7982		15.4453	3394	3560		18.4427	2007	2525
	19.456	6164	7969		15.456	3400	3580		18.4533	2000	2498
	19.4667	6187	7952		15.4667	3391	3601		18.464	1993	2481
	19.4773	6202	7918		15.4773	3400	3628		18.4747	2003	2469
	19.488	6227	7862		15.488	3399	3648		18.4853	1990	2457
	19.4987	6268	7798		15.4987	3404	3681		18.496	1990	2450
	19.5093	6306	7726		15.5093	3402	3722		18.5067	1983	2445
	19.52	6332	7652		15.52	3416	3761		18.5173	1991	2441
	19.5307	6352	7548		15.5307	3411	3815		18.528	1996	2430
	19.5413	6390	7454		15.5413	3414	3900		18.5387	1995	2414
	19.552	6427	7365		15.552	3432	4025		18.5493	2001	2396
	19.5627	6473	7295		15.5627	3450	4212		18.56	1997	2381
	19.5733	6521	7238		15.5733	3458	4533		18.5707	2001	2377
	19.584	6570	7172		15.584	3473	5089		18.5813	1995	2362
	19.5947	6629	7133		15.5947	3485	6039		18.592	1992	2352
	19.6053	6696	7095		15.6053	3508	7576		18.6027	1995	2339
	19.616	6757	7080		15.616	3507	9903		18.6133	1990	2334
	19.6267	6812	7075		15.6267	3528	13213		18.624	1988	2329
	19.6373	6886	7086		15.6373	3549	17584		18.6347	1993	2346
	19.648	6966	7111		15.648	3578	22880		18.6453	1995	2371
	19.6587	7056	7131		15.6587	3600	28788		18.656	1996	2402
	19.6693	7138	7180		15.6693	3638	34788		18.6667	2005	2457
	19.68	7249	7227		15.68	3675	40296		18.6773	2012	2543
	19.6907	7377	7278		15.6907	3725	44787		18.688	2022	2648
	19.7013	7505	7332		15.7013	3751	47918		18.6987	2032	2784
	19.712	7655	7401		15.712	3802	49565		18.7093	2044	2938
	19.7227	7829	7475		15.7227	3834	49794		18.72	2047	3096
	19.7333	8004	7542		15.7333	3862	48838		18.7307	2051	3238
	19.744	8210	7627		15.744	3882	46942		18.7413	2052	3383
	19.7547	8438	7719		15.7547	3914	44325		18.752	2059	3477
	19.7653	8707	7831		15.7653	3933	41195		18.7627	2058	3527
	19.776	9006	7949		15.776	3943	37699		18.7733	2054	3537
	19.7867	9314	8074		15.7867	3954	33980		18.784	2057	3513
	19.7973	9660	8251		15.7973	3951	30182		18.7947	2062	3444
	19.808	10025	8445		15.808	3976	26500		18.8053	2070	3353
	19.8187	10400	8659		15.8187	3991	23073		18.816	2065	3270
	19.8293	10798	8896		15.8293	4001	20055		18.8267	2067	3173
	19.84	11197	9173		15.84	4004	17515		18.8373	2072	3079
	19.8507	11619	9491		15.8507	4010	15500		18.848	2079	2998
	19.8613	12037	9835		15.8613	4014	13966		18.8587	2084	2932
	19.872	12473	10219		15.872	4022	12845		18.8693	2091	2873
	19.8827	12919	10639		15.8827	4017	12041		18.88	2093	2830
	19.8933	13408	11099		15.8933	4012	11432		18.8907	2086	2787
	19.904	13918	11606		15.904	3998	10982		18.9013	2089	2765
	19.9147	14494	12154		15.9147	3974	10628		18.912	2089	2744
	19.9253	15131	12726		15.9253	3956	10317		18.9227	2095	2728
	19.936	15849	13351		15.936	3926	10047		18.9333	2093	2710
	19.9467	16647	13973		15.9467	3897	9810		18.944	2100	2686
	19.9573	17502	14625		15.9573	3867	9617		18.9547	2091	2673
	19.968	18419	15274		15.968	3825	9469		18.9653	2081	2650
	19.9787	19358	15911		15.9787	3789	9378		18.976	2084	2638
	19.9893	20303	16531		15.9893	3755	9326		18.9867	2090	2612
	20	21203	17137		16	3704	9277		18.9973	2089	2584
	20.0107	22068	17742		16.0107	3662	9193		19.008	2098	2564
	20.0213	22881	18356		16.0213	3636	9092		19.0187	2100	2549
	20.032	23643	19010		16.032	3597	8948		19.0293	2097	2534
	20.0427	24348	19678		16.0427	3580	8731		19.04	2104	2518
	20.0533	25004	20367		16.0533	3559	8452		19.0507	2099	2509
	20.064	25598	21074		16.064	3534	8108		19.0613	2099	2509
	20.0747	26158	21773		16.0747	3532	7747		19.072	2098	2512
	20.0853	26666	22469		16.0853	3519	7360		19.0827	2096	2524
	20.096	27105	23137		16.096	3527	6983		19.0933	2101	2556
	20.1067	27495	23763		16.1067	3535	6625		19.104	2111	2613
	20.1173	27818	24344		16.1173	3543	6321		19.1147	2105	2733
	20.128	28088	24860		16.128	3550	6073		19.1253	2116	2932
	20.1387	28291	25315		16.1387	3566	5870		19.136	2130	3238
	20.1493	28449	25675		16.1493	3586	5716		19.1467	2150	3693
	20.16	28536	25975		16.16	3600	5596		19.1573	2171	4297
	20.1707	28562	26183		16.1707	3611	5496		19.168	2194	5077
	20.1813	28510	26275		16.1813	3620	5415		19.1787	2224	5992
	20.192	28391	26309		16.192	3633	5348		19.1893	2263	6999
	20.2027	28186	26218		16.2027	3655	5275		19.2	2279	8001
	20.2133	27910	26026		16.2133	3662	5224		19.2107	2302	8896
	20.224	27539	25738		16.224	3687	5145		19.2213	2308	9599
	20.2347	27091	25359		16.2347	3718	5086		19.232	2306	10039
	20.2453	26561	24907		16.2453	3745	5011		19.2427	2305	10194
	20.256	25979	24404		16.256	3775	4927		19.2533	2293	10070
	20.2667	25353	23866		16.2667	3813	4840		19.264	2275	9725
	20.2773	24698	23297		16.2773	3855	4757		19.2747	2256	9208
	20.288	24031	22722		16.288	3862	4672		19.2853	2250	8598
	20.2987	23368	22155		16.2987	3860	4580		19.296	2231	7947
	20.3093	22733	21599		16.3093	3866	4503		19.3067	2210	7311
	20.32	22105	21075		16.32	3866	4435		19.3173	2195	6720
	20.3307	21504	20568		16.3307	3851	4378		19.328	2187	6187
	20.3413	20941	20090		16.3413	3845	4347		19.3387	2171	5710
	20.352	20408	19636		16.352	3823	4321		19.3493	2163	5313
	20.3627	19896	19217		16.3627	3817	4339		19.36	2145	4978
	20.3733	19416	18845		16.3733	3821	4358		19.3707	2140	4707
	20.384	18959	18495		16.384	3830	4383		19.3813	2134	4489
	20.3947	18530	18159		16.3947	3849	4441		19.392	2134	4335
	20.4053	18109	17861		16.4053	3880	4500		19.4027	2135	4221
	20.416	17719	17575		16.416	3925	4564		19.4133	2124	4149
	20.4267	17357	17308		16.4267	3975	4630		19.424	2123	4104
	20.4373	17011	17074		16.4373	4043	4677		19.4347	2131	4064
	20.448	16679	16839		16.448	4107	4698		19.4453	2124	4010
	20.4587	16371	16616		16.4587	4159	4702		19.456	2113	3941
	20.4693	16072	16383		16.4693	4211	4694		19.4667	2118	3838
	20.48	15777	16166		16.48	4247	4667		19.4773	2120	3717
	20.4907	15500	15959		16.4907	4258	4625		19.488	2120	3582
	20.5013	15240	15759		16.5013	4270	4556		19.4987	2122	3428
	20.512	14991	15562		16.512	4253	4496		19.5093	2125	3271
	20.5227	14758	15381		16.5227	4225	4440		19.52	2123	3125
	20.5333	14534	15209		16.5333	4192	4371		19.5307	2124	3000
	20.544	14301	15026		16.544	4148	4297		19.5413	2127	2901
	20.5547	14105	14848		16.5547	4094	4245		19.552	2139	2823
	20.5653	13904	14654		16.5653	4043	4192		19.5627	2146	2761
	20.576	13714	14468		16.576	3997	4149		19.5733	2151	2708
	20.5867	13518	14303		16.5867	3945	4100		19.584	2152	2688
	20.5973	13327	14118		16.5973	3899	4057		19.5947	2156	2672
	20.608	13135	13968		16.608	3844	4030		19.6053	2155	2669
	20.6187	12939	13898		16.6187	3805	4019		19.616	2155	2658
	20.6293	12766	13994		16.6293	3758	3988		19.6267	2160	2650
	20.64	12588	14418		16.64	3716	3987		19.6373	2161	2652
	20.6507	12430	15464		16.6507	3671	3995		19.648	2155	2658
	20.6613	12260	17566		16.6613	3630	4008		19.6587	2162	2652
	20.672	12113	21341		16.672	3592	4018		19.6693	2157	2649
	20.6827	11970	27561		16.6827	3564	4049		19.68	2162	2653
	20.6933	11834	37022		16.6933	3529	4088		19.6907	2154	2661
	20.704	11703	50411		16.704	3501	4135		19.7013	2153	2661
	20.7147	11594	67960		16.7147	3478	4179		19.712	2148	2669
	20.7253	11478	89339		16.7253	3449	4214		19.7227	2146	2665
	20.736	11373	113471		16.736	3439	4227		19.7333	2146	2662
	20.7467	11277	138584		16.7467	3420	4247		19.744	2152	2661
	20.7573	11202	162479		16.7573	3407	4246		19.7547	2144	2676
	20.768	11128	183025		16.768	3400	4233		19.7653	2145	2676
	20.7787	11052	198560		16.7787	3372	4216		19.776	2148	2677
	20.7893	10994	208129		16.7893	3358	4187		19.7867	2145	2678
	20.8	10955	211632		16.8	3350	4153		19.7973	2138	2677
	20.8107	10914	209660		16.8107	3351	4134		19.808	2134	2682
	20.8213	10887	203174		16.8213	3340	4083		19.8187	2139	2680
	20.832	10895	193244		16.832	3332	4039		19.8293	2144	2685
	20.8427	10908	180958		16.8427	3313	3998		19.84	2140	2691
	20.8533	10921	167214		16.8533	3301	3957		19.8507	2149	2705
	20.864	10949	152674		16.864	3286	3923		19.8613	2142	2715
	20.8747	10992	137913		16.8747	3280	3890		19.872	2147	2715
	20.8853	11023	123429		16.8853	3261	3869		19.8827	2153	2726
	20.896	11053	109588		16.896	3252	3837		19.8933	2159	2736
	20.9067	11096	96684		16.9067	3248	3828		19.904	2153	2747
	20.9173	11121	84980		16.9173	3244	3809		19.9147	2156	2770
	20.928	11140	74658		16.928	3215	3795		19.9253	2153	2778
	20.9387	11156	65802		16.9387	3222	3792		19.936	2158	2779
	20.9493	11160	58416		16.9493	3217	3794		19.9467	2158	2786
	20.96	11161	52403		16.96	3220	3798		19.9573	2157	2790
	20.9707	11155	47662		16.9707	3227	3819		19.968	2161	2793
	20.9813	11137	43974		16.9813	3234	3828		19.9787	2161	2791
	20.992	11128	41149		16.992	3248	3840		19.9893	2162	2794
	21.0027	11111	38975		17.0027	3257	3856		20	2166	2779
	21.0133	11088	37273		17.0133	3275	3874		20.0107	2173	2772
	21.024	11067	35920		17.024	3307	3903		20.0213	2176	2779
	21.0347	11041	34843		17.0347	3322	3915		20.032	2174	2784
	21.0453	11004	33949		17.0453	3345	3914		20.0427	2164	2785
	21.056	10954	33226		17.056	3363	3911		20.0533	2169	2788
	21.0667	10920	32677		17.0667	3369	3906		20.064	2182	2786
	21.0773	10877	32284		17.0773	3386	3895		20.0747	2190	2783
	21.088	10836	32022		17.088	3386	3888		20.0853	2196	2788
	21.0987	10800	31866		17.0987	3377	3890		20.096	2203	2793
	21.1093	10768	31787		17.1093	3381	3884		20.1067	2203	2805
	21.12	10757	31724		17.12	3369	3875		20.1173	2207	2805
	21.1307	10779	31631		17.1307	3355	3870		20.128	2207	2807
	21.1413	10839	31431		17.1413	3345	3862		20.1387	2212	2816
	21.152	10930	31092		17.152	3332	3859		20.1493	2222	2813
	21.1627	11059	30592		17.1627	3331	3857		20.16	2224	2818
	21.1733	11213	29882		17.1733	3331	3852		20.1707	2217	2810
	21.184	11417	28986		17.184	3330	3858		20.1813	2214	2810
	21.1947	11611	27909		17.1947	3322	3852		20.192	2208	2812
	21.2053	11811	26665		17.2053	3328	3859		20.2027	2217	2808
	21.216	11973	25314		17.216	3335	3868		20.2133	2216	2815
	21.2267	12093	23871		17.2267	3342	3881		20.224	2222	2814
	21.2373	12151	22383		17.2373	3344	3882		20.2347	2218	2819
	21.248	12158	20917		17.248	3362	3878		20.2453	2213	2833
	21.2587	12128	19494		17.2587	3367	3903		20.256	2222	2836
	21.2693	12031	18157		17.2693	3382	3902		20.2667	2219	2843
	21.28	11921	16952		17.28	3408	3915		20.2773	2225	2842
	21.2907	11799	15837		17.2907	3430	3919		20.288	2225	2854
	21.3013	11661	14871		17.3013	3442	3926		20.2987	2233	2863
	21.312	11531	14051		17.312	3438	3934		20.3093	2236	2872
	21.3227	11416	13353		17.3227	3447	3942		20.32	2231	2885
	21.3333	11307	12773		17.3333	3452	3930		20.3307	2231	2900
	21.344	11211	12307		17.344	3438	3926		20.3413	2243	2916
	21.3547	11137	11928		17.3547	3427	3918		20.352	2249	2924
	21.3653	11076	11630		17.3653	3418	3924		20.3627	2255	2931
	21.376	11029	11408		17.376	3401	3927		20.3733	2259	2942
	21.3867	11011	11263		17.3867	3387	3924		20.384	2256	2945
	21.3973	11003	11147		17.3973	3370	3912		20.3947	2248	2945
	21.408	11041	11094		17.408	3360	3910		20.4053	2257	2943
	21.4187	11114	11085		17.4187	3356	3910		20.416	2263	2942
	21.4293	11226	11118		17.4293	3353	3907		20.4267	2272	2951
	21.44	11384	11193		17.44	3339	3910		20.4373	2269	2953
	21.4507	11600	11317		17.4507	3328	3914		20.448	2269	2952
	21.4613	11892	11499		17.4613	3335	3915		20.4587	2279	2964
	21.472	12220	11738		17.472	3340	3916		20.4693	2281	2959
	21.4827	12627	12039		17.4827	3324	3928		20.48	2280	2956
	21.4933	13059	12386		17.4933	3324	3928		20.4907	2282	2964
	21.504	13516	12779		17.504	3333	3931		20.5013	2290	2978
	21.5147	13994	13203		17.5147	3351	3940		20.512	2288	2973
	21.5253	14475	13642		17.5253	3354	3944		20.5227	2291	2977
	21.536	14926	14076		17.536	3362	3945		20.5333	2303	2984
	21.5467	15369	14491		17.5467	3361	3954		20.544	2308	2982
	21.5573	15766	14890		17.5573	3373	3967		20.5547	2307	2995
	21.568	16090	15215		17.568	3384	3980		20.5653	2314	2988
	21.5787	16342	15472		17.5787	3397	3993		20.576	2331	2996
	21.5893	16526	15663		17.5893	3415	4032		20.5867	2325	2996
	21.6	16625	15770		17.6	3421	4050		20.5973	2328	3001
	21.6107	16641	15811		17.6107	3439	4074		20.608	2341	3005
	21.6213	16588	15795		17.6213	3465	4105		20.6187	2350	2998
	21.632	16452	15707		17.632	3477	4128		20.6293	2354	3007
	21.6427	16270	15547		17.6427	3499	4162		20.64	2356	3017
	21.6533	16033	15365		17.6533	3515	4181		20.6507	2368	3033
	21.664	15759	15150		17.664	3527	4204		20.6613	2366	3034
	21.6747	15469	14893		17.6747	3539	4215		20.672	2386	3042
	21.6853	15141	14620		17.6853	3562	4218		20.6827	2389	3055
	21.696	14824	14347		17.696	3573	4228		20.6933	2388	3059
	21.7067	14502	14073		17.7067	3579	4239		20.704	2396	3074
	21.7173	14188	13807		17.7173	3591	4253		20.7147	2394	3079
	21.728	13894	13548		17.728	3608	4256		20.7253	2404	3101
	21.7387	13623	13310		17.7387	3616	4263		20.736	2402	3120
	21.7493	13381	13092		17.7493	3632	4264		20.7467	2407	3141
	21.76	13163	12915		17.76	3654	4261		20.7573	2407	3154
	21.7707	12983	12752		17.7707	3657	4259		20.768	2412	3170
	21.7813	12830	12623		17.7813	3685	4263		20.7787	2416	3190
	21.792	12684	12506		17.792	3701	4257		20.7893	2406	3197
	21.8027	12573	12422		17.8027	3705	4263		20.8	2406	3189
	21.8133	12480	12340		17.8133	3722	4258		20.8107	2409	3201
	21.824	12390	12307		17.824	3731	4268		20.8213	2413	3200
	21.8347	12334	12293		17.8347	3746	4271		20.832	2417	3190
	21.8453	12277	12298		17.8453	3741	4296		20.8427	2410	3187
	21.856	12251	12345		17.856	3752	4388		20.8533	2404	3163
	21.8667	12197	12425		17.8667	3766	4612		20.864	2416	3167
	21.8773	12163	12514		17.8773	3771	5207		20.8747	2422	3149
	21.888	12155	12612		17.888	3779	6561		20.8853	2418	3143
	21.8987	12120	12720		17.8987	3788	9540		20.896	2420	3143
	21.9093	12090	12808		17.9093	3800	15558		20.9067	2427	3142
	21.92	12078	12854		17.92	3827	26829		20.9173	2430	3137
	21.9307	12056	12890		17.9307	3840	46305		20.928	2433	3143
	21.9413	12022	12875		17.9413	3858	77379		20.9387	2443	3142
	21.952	11993	12842		17.952	3876	123053		20.9493	2448	3148
	21.9627	11951	12756		17.9627	3911	184801		20.96	2457	3146
	21.9733	11915	12670		17.9733	3934	261366		20.9707	2456	3144
	21.984	11862	12577		17.984	3968	348116		20.9813	2459	3148
	21.9947	11820	12448		17.9947	4006	437504		20.992	2463	3157
	22.0053	11766	12337		18.0053	4038	520642		21.0027	2467	3147
	22.016	11719	12216		18.016	4067	589430		21.0133	2474	3145
	22.0267	11670	12120		18.0267	4105	638429		21.024	2481	3144
	22.0373	11633	12011		18.0373	4123	665585		21.0347	2496	3145
	22.048	11597	11921		18.048	4139	672078		21.0453	2505	3148
	22.0587	11559	11845		18.0587	4156	661164		21.056	2509	3152
	22.0693	11524	11783		18.0693	4182	636840		21.0667	2503	3152
	22.08	11503	11746		18.08	4195	602706		21.0773	2523	3151
	22.0907	11483	11723		18.0907	4207	561601		21.088	2528	3162
	22.1013	11472	11707		18.1013	4208	515676		21.0987	2539	3167
	22.112	11492	11709		18.112	4221	466510		21.1093	2548	3178
	22.1227	11496	11731		18.1227	4242	415663		21.12	2553	3175
	22.1333	11508	11760		18.1333	4257	364789		21.1307	2562	3184
	22.144	11538	11803		18.144	4276	315718		21.1413	2566	3189
	22.1547	11572	11848		18.1547	4298	270211		21.152	2567	3198
	22.1653	11611	11914		18.1653	4308	229716		21.1627	2577	3202
	22.176	11649	11971		18.176	4328	195270		21.1733	2584	3210
	22.1867	11691	12025		18.1867	4343	167217		21.184	2590	3205
	22.1973	11745	12070		18.1973	4382	145269		21.1947	2590	3219
	22.208	11791	12115		18.208	4397	128626		21.2053	2592	3226
	22.2187	11840	12163		18.2187	4430	116300		21.216	2608	3230
	22.2293	11865	12193		18.2293	4462	107180		21.2267	2610	3239
	22.24	11912	12219		18.24	4485	100335		21.2373	2622	3251
	22.2507	11963	12243		18.2507	4516	95004		21.248	2629	3266
	22.2613	11993	12272		18.2613	4542	90715		21.2587	2636	3278
	22.272	12035	12305		18.272	4548	87191		21.2693	2644	3295
	22.2827	12071	12327		18.2827	4584	84337		21.28	2663	3325
	22.2933	12109	12354		18.2933	4607	82055		21.2907	2688	3355
	22.304	12158	12354		18.304	4623	80290		21.3013	2720	3402
	22.3147	12192	12367		18.3147	4649	78962		21.312	2763	3448
	22.3253	12226	12377		18.3253	4662	77900		21.3227	2816	3509
	22.336	12242	12386		18.336	4659	76877		21.3333	2879	3577
	22.3467	12269	12403		18.3467	4663	75641		21.344	2955	3675
	22.3573	12298	12421		18.3573	4679	73966		21.3547	3037	3764
	22.368	12313	12434		18.368	4682	71652		21.3653	3122	3879
	22.3787	12345	12453		18.3787	4668	68637		21.376	3211	3999
	22.3893	12370	12468		18.3893	4669	64905		21.3867	3299	4120
	22.4	12412	12494		18.4	4663	60523		21.3973	3359	4238
	22.4107	12453	12516		18.4107	4658	55667		21.408	3401	4355
	22.4213	12492	12552		18.4213	4652	50498		21.4187	3406	4449
	22.432	12533	12579		18.432	4646	45210		21.4293	3396	4515
	22.4427	12567	12613		18.4427	4648	40001		21.44	3371	4562
	22.4533	12605	12644		18.4533	4656	35029		21.4507	3333	4589
	22.464	12637	12667		18.464	4651	30415		21.4613	3278	4603
	22.4747	12672	12700		18.4747	4645	26233		21.472	3227	4613
	22.4853	12692	12734		18.4853	4648	22526		21.4827	3176	4613
	22.496	12712	12763		18.496	4651	19333		21.4933	3127	4611
	22.5067	12740	12782		18.5067	4664	16590		21.504	3093	4610
	22.5173	12777	12790		18.5173	4676	14317		21.5147	3058	4594
	22.528	12794	12799		18.528	4693	12462		21.5253	3039	4574
	22.5387	12842	12826		18.5387	4719	10967		21.536	3008	4548
	22.5493	12864	12851		18.5493	4741	9792		21.5467	3010	4526
	22.56	12896	12883		18.56	4764	8864		21.5573	2995	4509
	22.5707	12923	12917		18.5707	4791	8158		21.568	2986	4493
	22.5813	12965	12948		18.5813	4803	7599		21.5787	2975	4484
	22.592	13002	12993		18.592	4815	7150		21.5893	2971	4466
	22.6027	13052	13044		18.6027	4839	6786		21.6	2965	4447
	22.6133	13112	13105		18.6133	4865	6489		21.6107	2958	4435
	22.624	13179	13179		18.624	4882	6247		21.6213	2949	4441
	22.6347	13234	13258		18.6347	4885	6057		21.632	2928	4430
	22.6453	13328	13334		18.6453	4895	5897		21.6427	2912	4439
	22.656	13403	13425		18.656	4905	5761		21.6533	2893	4483
	22.6667	13488	13511		18.6667	4918	5639		21.664	2884	4515
	22.6773	13593	13630		18.6773	4924	5552		21.6747	2889	4583
	22.688	13707	13747		18.688	4928	5480		21.6853	2879	4661
	22.6987	13813	13869		18.6987	4935	5425		21.696	2867	4773
	22.7093	13936	14000		18.7093	4942	5386		21.7067	2867	4903
	22.72	14066	14141		18.72	4958	5345		21.7173	2876	5022
	22.7307	14207	14294		18.7307	4959	5319		21.728	2877	5138
	22.7413	14370	14451		18.7413	4969	5292		21.7387	2882	5245
	22.752	14540	14625		18.752	4976	5273		21.7493	2880	5303
	22.7627	14725	14829		18.7627	4995	5250		21.76	2874	5332
	22.7733	14919	15078		18.7733	5006	5206		21.7707	2867	5323
	22.784	15189	15406		18.784	5014	5174		21.7813	2875	5294
	22.7947	15538	15872		18.7947	5040	5141		21.792	2877	5238
	22.8053	16036	16510		18.8053	5084	5105		21.8027	2865	5165
	22.816	16745	17385		18.816	5151	5071		21.8133	2861	5078
	22.8267	17712	18511		18.8267	5256	5048		21.824	2861	4988
	22.8373	18984	19912		18.8373	5409	5021		21.8347	2864	4900
	22.848	20609	21569		18.848	5601	5003		21.8453	2868	4826
	22.8587	22544	23392		18.8587	5837	5000		21.856	2868	4769
	22.8693	24722	25300		18.8693	6102	5015		21.8667	2870	4714
	22.88	27024	27124		18.88	6392	5046		21.8773	2865	4671
	22.8907	29279	28753		18.8907	6715	5088		21.888	2863	4630
	22.9013	31307	30061		18.9013	7058	5155		21.8987	2861	4599
	22.912	32976	30962		18.912	7410	5256		21.9093	2869	4579
	22.9227	34151	31456		18.9227	7750	5385		21.92	2874	4558
	22.9333	34831	31544		18.9333	8084	5550		21.9307	2873	4544
	22.944	34970	31268		18.944	8416	5729		21.9413	2888	4532
	22.9547	34664	30728		18.9547	8714	5904		21.952	2895	4523
	22.9653	33999	29984		18.9653	8999	6094		21.9627	2891	4510
	22.976	33058	29116		18.976	9238	6246		21.9733	2887	4510
	22.9867	31947	28196		18.9867	9452	6357		21.984	2892	4518
	22.9973	30762	27291		18.9973	9629	6442		21.9947	2901	4522
	23.008	29602	26483		19.008	9753	6473		22.0053	2896	4526
					19.0187	9840	6460		22.016	2905	4533
					19.0293	9872	6414		22.0267	2921	4526
					19.04	9864	6334		22.0373	2917	4544
					19.0507	9836	6255		22.048	2920	4554
					19.0613	9784	6146		22.0587	2923	4552
					19.072	9737	6051		22.0693	2932	4555
					19.0827	9698	5942		22.08	2935	4558
					19.0933	9682	5838		22.0907	2949	4556
					19.104	9666	5752		22.1013	2955	4553
					19.1147	9673	5670		22.112	2963	4550
					19.1253	9705	5597		22.1227	2968	4543
					19.136	9747	5535		22.1333	2967	4538
					19.1467	9796	5484		22.144	2966	4536
					19.1573	9866	5442		22.1547	2979	4526
					19.168	9934	5400		22.1653	2978	4516
					19.1787	10028	5371		22.176	2991	4498
					19.1893	10103	5347		22.1867	2995	4483
					19.2	10180	5315		22.1973	2993	4472
					19.2107	10262	5306		22.208	3009	4455
					19.2213	10355	5293		22.2187	3014	4440
					19.232	10422	5292		22.2293	3017	4417
					19.2427	10499	5290		22.24	3028	4403
					19.2533	10571	5291		22.2507	3043	4403
					19.264	10645	5284		22.2613	3051	4398
					19.2747	10714	5273		22.272	3061	4386
					19.2853	10795	5255		22.2827	3082	4377
					19.296	10883	5248		22.2933	3104	4380
					19.3067	10978	5238		22.304	3118	4370
					19.3173	11082	5222		22.3147	3123	4373
					19.328	11213	5199		22.3253	3122	4365
					19.3387	11359	5182		22.336	3132	4367
					19.3493	11547	5174		22.3467	3138	4354
					19.36	11761	5155		22.3573	3145	4359
					19.3707	12002	5158		22.368	3143	4350
					19.3813	12280	5148		22.3787	3152	4336
					19.392	12594	5147		22.3893	3150	4331
					19.4027	12938	5139		22.4	3157	4316
					19.4133	13319	5138		22.4107	3165	4305
					19.424	13718	5149		22.4213	3167	4293
					19.4347	14146	5158		22.432	3186	4283
					19.4453	14566	5164		22.4427	3198	4285
					19.456	15007	5183		22.4533	3212	4284
					19.4667	15450	5203		22.464	3222	4289
					19.4773	15884	5228		22.4747	3241	4289
					19.488	16320	5248		22.4853	3265	4295
					19.4987	16735	5267		22.496	3280	4294
					19.5093	17157	5294		22.5067	3305	4299
					19.52	17557	5318		22.5173	3314	4308
					19.5307	17934	5330		22.528	3324	4307
					19.5413	18278	5350		22.5387	3329	4308
					19.552	18634	5393		22.5493	3339	4303
					19.5627	18963	5445		22.56	3340	4305
					19.5733	19269	5500		22.5707	3341	4298
					19.584	19549	5582		22.5813	3337	4289
					19.5947	19823	5715		22.592	3335	4282
					19.6053	20087	5879		22.6027	3330	4283
					19.616	20330	6079		22.6133	3328	4277
					19.6267	20552	6291		22.624	3326	4257
					19.6373	20763	6505		22.6347	3324	4240
					19.648	20974	6713		22.6453	3327	4242
					19.6587	21175	6895		22.656	3327	4231
					19.6693	21365	7025		22.6667	3329	4227
					19.68	21546	7121		22.6773	3334	4222
					19.6907	21716	7170		22.688	3347	4219
					19.7013	21885	7193		22.6987	3352	4218
					19.712	22052	7185		22.7093	3363	4211
					19.7227	22203	7165		22.72	3372	4214
					19.7333	22350	7158		22.7307	3380	4218
					19.744	22502	7144		22.7413	3385	4214
					19.7547	22645	7146		22.752	3385	4225
					19.7653	22779	7155		22.7627	3393	4222
					19.776	22910	7204		22.7733	3393	4210
					19.7867	23025	7263		22.784	3398	4210
					19.7973	23147	7355		22.7947	3406	4206
					19.808	23283	7493		22.8053	3408	4202
					19.8187	23387	7661		22.816	3408	4198
					19.8293	23494	7888		22.8267	3414	4192
					19.84	23622	8162		22.8373	3416	4185
					19.8507	23729	8482		22.848	3425	4175
					19.8613	23839	8885		22.8587	3424	4169
					19.872	23968	9395		22.8693	3425	4172
					19.8827	24089	9976		22.88	3432	4171
					19.8933	24239	10658		22.8907	3440	4163
					19.904	24401	11425		22.9013	3445	4156
					19.9147	24582	12264		22.912	3449	4151
					19.9253	24800	13133		22.9227	3452	4147
					19.936	25046	13985		22.9333	3453	4147
					19.9467	25303	14766		22.944	3453	4146
					19.9573	25554	15461		22.9547	3454	4139
					19.968	25791	16036		22.9653	3448	4130
					19.9787	26001	16495		22.976	3454	4130
					19.9893	26157	16833		22.9867	3448	4123
					20	26265	17107		22.9973	3448	4120
					20.0107	26314	17334		23.008	3444	4121
					20.0213	26328	17529		23.0187	3446	4119
					20.032	26310	17707		23.0293	3452	4113
					20.0427	26242	17884		23.04	3446	4108
					20.0533	26173	18065		23.0507	3452	4113
					20.064	26098	18260		23.0613	3456	4110
					20.0747	25981	18453		23.072	3454	4108
					20.0853	25869	18651		23.0827	3464	4110
					20.096	25743	18839		23.0933	3469	4107
					20.1067	25601	19024		23.104	3477	4101
					20.1173	25465	19179		23.1147	3479	4097
					20.128	25295	19314		23.1253	3483	4094
					20.1387	25110	19432		23.136	3487	4094
					20.1493	24904	19522		23.1467	3494	4086
					20.16	24680	19571		23.1573	3502	4077
					20.1707	24421	19563		23.168	3511	4074
					20.1813	24153	19520		23.1787	3507	4077
					20.192	23839	19402		23.1893	3515	4074
					20.2027	23499	19247		23.2	3526	4073
					20.2133	23101	19049		23.2107	3533	4071
					20.224	22684	18790		23.2213	3540	4073
					20.2347	22238	18507		23.232	3552	4066
					20.2453	21748	18188		23.2427	3560	4067
					20.256	21241	17882		23.2533	3563	4062
					20.2667	20739	17552		23.264	3562	4065
					20.2773	20224	17222		23.2747	3570	4056
					20.288	19725	16882		23.2853	3575	4062
					20.2987	19228	16544		23.296	3583	4055
					20.3093	18730	16194		23.3067	3584	4059
					20.32	18272	15841		23.3173	3591	4051
					20.3307	17816	15514		23.328	3598	4050
					20.3413	17362	15165		23.3387	3612	4048
					20.352	16920	14820		23.3493	3623	4049
					20.3627	16497	14492		23.36	3631	4048
					20.3733	16092	14166		23.3707	3634	4051
					20.384	15675	13857		23.3813	3643	4054
					20.3947	15286	13564		23.392	3654	4053
					20.4053	14893	13286		23.4027	3659	4056
					20.416	14529	13020		23.4133	3666	4058
					20.4267	14172	12764		23.424	3674	4056
					20.4373	13834	12538		23.4347	3684	4056
					20.448	13517	12315		23.4453	3686	4064
					20.4587	13200	12119		23.456	3699	4065
					20.4693	12911	11931		23.4667	3713	4069
					20.48	12641	11753		23.4773	3730	4066
					20.4907	12385	11594		23.488	3735	4076
					20.5013	12146	11437		23.4987	3739	4070
					20.512	11923	11286		23.5093	3759	4072
					20.5227	11719	11129		23.52	3769	4075
					20.5333	11522	10989		23.5307	3784	4072
					20.544	11323	10857		23.5413	3800	4078
					20.5547	11145	10725		23.552	3823	4081
					20.5653	10975	10600		23.5627	3849	4084
					20.576	10821	10478		23.5733	3861	4089
					20.5867	10676	10361		23.584	3874	4096
					20.5973	10526	10245		23.5947	3888	4101
					20.608	10388	10138		23.6053	3905	4116
					20.6187	10256	10032		23.616	3931	4121
					20.6293	10135	9951		23.6267	3959	4140
					20.64	10022	9862		23.6373	3982	4158
					20.6507	9905	9776		23.648	3995	4179
					20.6613	9796	9703		23.6587	4019	4207
					20.672	9693	9629		23.6693	4048	4233
					20.6827	9589	9567		23.68	4066	4255
					20.6933	9501	9510		23.6907	4095	4272
					20.704	9420	9471		23.7013	4110	4294
					20.7147	9328	9416		23.712	4119	4310
					20.7253	9252	9376		23.7227	4124	4333
					20.736	9173	9352		23.7333	4138	4339
					20.7467	9104	9320		23.744	4159	4342
					20.7573	9044	9287		23.7547	4163	4360
					20.768	8988	9294		23.7653	4180	4365
					20.7787	8940	9286		23.776	4209	4368
					20.7893	8907	9304		23.7867	4244	4397
					20.8	8894	9357		23.7973	4282	4430
					20.8107	8880	9434		23.808	4328	4457
					20.8213	8878	9546		23.8187	4375	4505
					20.832	8899	9708		23.8293	4433	4561
					20.8427	8929	9909		23.84	4484	4614
					20.8533	8981	10119		23.8507	4533	4673
					20.864	9047	10360		23.8613	4567	4722
					20.8747	9127	10592		23.872	4614	4767
					20.8853	9197	10805		23.8827	4632	4810
					20.896	9284	10985		23.8933	4645	4829
					20.9067	9371	11135		23.904	4653	4847
					20.9173	9428	11221		23.9147	4652	4845
					20.928	9490	11258		23.9253	4646	4840
					20.9387	9547	11263		23.936	4653	4834
					20.9493	9594	11229		23.9467	4663	4827
					20.96	9642	11179		23.9573	4681	4819
					20.9707	9684	11109		23.968	4708	4821
					20.9813	9708	11031		23.9787	4761	4834
					20.992	9744	10921		23.9893	4838	4869
					21.0027	9745	10798		24	4936	4917
					21.0133	9738	10675		24.0107	5086	5003
					21.024	9704	10551		24.0213	5239	5100
					21.0347	9660	10429		24.032	5433	5244
					21.0453	9592	10315		24.0427	5641	5407
					21.056	9517	10219		24.0533	5841	5586
					21.0667	9451	10136		24.064	6017	5773
					21.0773	9396	10069		24.0747	6159	5961
					21.088	9363	10032		24.0853	6252	6116
					21.0987	9383	10027		24.096	6286	6228
					21.1093	9455	10044		24.1067	6274	6286
					21.12	9613	10079		24.1173	6227	6297
					21.1307	9845	10146		24.128	6143	6268
					21.1413	10212	10220		24.1387	6041	6209
					21.152	10695	10315		24.1493	5938	6118
					21.1627	11313	10417		24.16	5826	6013
					21.1733	12017	10514		24.1707	5733	5905
					21.184	12826	10611		24.1813	5646	5805
					21.1947	13695	10665		24.192	5564	5715
					21.2053	14586	10715		24.2027	5487	5625
					21.216	15468	10720		24.2133	5424	5554
					21.2267	16326	10727		24.224	5367	5491
					21.2373	17113	10714		24.2347	5316	5429
					21.248	17870	10709		24.2453	5274	5384
					21.2587	18561	10687		24.256	5243	5339
					21.2693	19209	10654		24.2667	5212	5311
					21.28	19794	10628		24.2773	5187	5270
					21.2907	20317	10605		24.288	5182	5254
					21.3013	20820	10588		24.2987	5162	5229
					21.312	21289	10579		24.3093	5143	5216
					21.3227	21706	10572		24.32	5111	5199
					21.3333	22104	10586		24.3307	5093	5189
					21.344	22451	10612		24.3413	5063	5166
					21.3547	22785	10650		24.352	5032	5150
					21.3653	23084	10715		24.3627	5013	5123
					21.376	23361	10811		24.3733	4988	5099
					21.3867	23629	10938		24.384	4964	5085
					21.3973	23868	11119		24.3947	4955	5064
					21.408	24089	11345		24.4053	4938	5057
					21.4187	24318	11634		24.416	4942	5049
					21.4293	24519	12004		24.4267	4941	5050
					21.44	24714	12457		24.4373	4944	5061
					21.4507	24903	13020		24.448	4949	5074
					21.4613	25088	13685		24.4587	4961	5084
					21.472	25261	14435		24.4693	4967	5094
					21.4827	25425	15269		24.48	4967	5105
					21.4933	25596	16136		24.4907	4980	5126
					21.504	25740	17036		24.5013	4980	5146
					21.5147	25847	17899		24.512	4988	5158
					21.5253	25949	18714		24.5227	4995	5167
					21.536	25996	19429		24.5333	5000	5179
					21.5467	25999	20000		24.544	5006	5193
					21.5573	25938	20409		24.5547	5001	5210
					21.568	25802	20667		24.5653	5011	5226
					21.5787	25569	20777		24.576	5012	5242
					21.5893	25234	20730		24.5867	5016	5254
					21.6	24787	20527		24.5973	5022	5273
					21.6107	24260	20216		24.608	5023	5283
					21.6213	23637	19824		24.6187	5038	5303
					21.632	22958	19377		24.6293	5051	5317
					21.6427	22232	18879		24.64	5060	5329
					21.6533	21482	18364		24.6507	5065	5342
					21.664	20729	17849		24.6613	5078	5358
					21.6747	19983	17335		24.672	5086	5366
					21.6853	19253	16860		24.6827	5099	5386
					21.696	18552	16431		24.6933	5112	5399
					21.7067	17909	16028		24.704	5124	5432
					21.7173	17329	15674		24.7147	5143	5456
					21.728	16792	15365		24.7253	5167	5472
					21.7387	16296	15098		24.736	5187	5499
					21.7493	15861	14871		24.7467	5200	5522
					21.76	15478	14673		24.7573	5217	5541
					21.7707	15116	14514		24.768	5228	5570
					21.7813	14811	14377		24.7787	5259	5608
					21.792	14527	14264		24.7893	5264	5623
					21.8027	14277	14182		24.8	5283	5658
					21.8133	14055	14091		24.8107	5295	5683
					21.824	13836	14028		24.8213	5314	5708
					21.8347	13639	13985		24.832	5341	5746
					21.8453	13454	13926		24.8427	5366	5780
					21.856	13293	13886		24.8533	5399	5812
					21.8667	13125	13854		24.864	5430	5848
					21.8773	12976	13812		24.8747	5479	5914
					21.888	12825	13762		24.8853	5534	5984
					21.8987	12668	13721		24.896	5608	6059
					21.9093	12519	13681		24.9067	5697	6150
					21.92	12384	13616		24.9173	5795	6256
					21.9307	12253	13551		24.928	5922	6384
					21.9413	12113	13459		24.9387	6081	6529
					21.952	11962	13379		24.9493	6267	6699
					21.9627	11820	13280		24.96	6484	6885
					21.9733	11675	13190		24.9707	6723	7101
					21.984	11531	13086		24.9813	6988	7333
					21.9947	11389	13009		24.992	7280	7590
					22.0053	11255	12921		25.0027	7585	7863

## Sheet: Fig. 4b
	5-Br-L-Trp
	Retention time (min)	WT	H79A	H172A	E176A	D76A	E140A	H179A	E75A
	0		-1	-150	-75	-202	-252	-253	-207
	0.00833	-156	-1	-150	-75	-202	-252	-253	-207
	0.0167	-1	-1	-19	-3	-10	-113	-83	-35
	0.025	-4	-1	-4	-6	-5	-5	-7	-7
	0.0333	-7	-2	-7	-10	-8	-9	-12	-11
	0.0417	-11	-2	-9	-13	-11	-13	-18	-15
	0.05	-14	-2	-12	-15	-15	-17	-22	-19
	0.0583	-17	-2	-15	-17	-20	-22	-26	-23
	0.0667	-19	-2	-19	-20	-24	-27	-30	-28
	0.075	-21	-1	-22	-23	-28	-32	-35	-31
	0.0833	-24	0	-25	-25	-31	-37	-40	-35
	0.0917	-26	0	-28	-28	-35	-42	-44	-39
	0.1	-29	0	-30	-32	-38	-46	-49	-42
	0.1083	-31	0	-33	-35	-41	-49	-53	-46
	0.1167	-34	1	-35	-37	-45	-52	-57	-49
	0.125	-37	1	-39	-40	-49	-57	-62	-51
	0.1333	-41	1	-42	-43	-53	-63	-66	-55
	0.1417	-45	1	-45	-46	-57	-68	-69	-59
	0.15	-48	2	-47	-50	-60	-74	-73	-63
	0.1583	-51	2	-50	-53	-63	-78	-78	-66
	0.1667	-52	1	-52	-54	-67	-81	-82	-70
	0.175	-53	0	-54	-57	-71	-84	-85	-74
	0.1833	-56	-1	-57	-59	-75	-89	-90	-77
	0.1917	-59	-1	-60	-63	-79	-93	-94	-81
	0.2	-62	-2	-63	-66	-82	-97	-99	-85
	0.2083	-65	-2	-66	-69	-85	-101	-104	-89
	0.2167	-67	-1	-69	-72	-88	-105	-108	-92
	0.225	-70	0	-71	-75	-91	-109	-112	-96
	0.2333	-73	0	-74	-78	-94	-112	-117	-99
	0.2417	-76	0	-77	-80	-98	-116	-120	-102
	0.25	-78	0	-79	-82	-102	-120	-123	-105
	0.2583	-80	0	-81	-85	-105	-124	-127	-109
	0.2667	-83	0	-85	-88	-108	-128	-131	-112
	0.275	-85	0	-88	-91	-111	-131	-136	-114
	0.2833	-88	0	-90	-94	-114	-135	-139	-118
	0.2917	-91	1	-92	-96	-117	-139	-143	-122
	0.3	-93	1	-94	-98	-119	-143	-146	-126
	0.3083	-96	0	-97	-101	-122	-147	-149	-129
	0.3167	-99	-1	-100	-103	-124	-152	-153	-132
	0.325	-102	-1	-103	-106	-128	-155	-157	-136
	0.3333	-105	0	-107	-109	-133	-157	-160	-139
	0.3417	-108	0	-110	-111	-137	-161	-163	-143
	0.35	-110	1	-113	-114	-142	-164	-166	-146
	0.3583	-112	1	-115	-116	-145	-167	-169	-149
	0.3667	-114	0	-117	-119	-148	-171	-171	-153
	0.375	-117	-1	-120	-123	-150	-175	-173	-156
	0.3833	-120	-1	-123	-126	-153	-177	-176	-159
	0.3917	-122	-1	-126	-129	-156	-180	-180	-162
	0.4	-124	0	-128	-131	-158	-183	-183	-165
	0.4083	-127	1	-130	-134	-161	-187	-186	-168
	0.4167	-130	1	-132	-137	-164	-190	-189	-172
	0.425	-133	0	-135	-140	-167	-194	-192	-175
	0.4333	-135	0	-138	-144	-169	-197	-194	-179
	0.4417	-138	0	-141	-146	-172	-200	-197	-182
	0.45	-140	0	-143	-148	-176	-204	-200	-185
	0.4583	-142	0	-145	-151	-179	-208	-203	-188
	0.4667	-145	0	-147	-153	-182	-211	-206	-192
	0.475	-147	1	-149	-155	-185	-214	-209	-194
	0.4833	-150	2	-152	-158	-188	-216	-212	-197
	0.4917	-152	2	-155	-161	-192	-219	-216	-200
	0.5	-155	1	-158	-165	-195	-222	-219	-203
	0.5083	-157	1	-161	-168	-198	-226	-221	-204
	0.5167	-159	1	-164	-170	-201	-229	-224	-206
	0.525	-161	1	-166	-173	-205	-231	-227	-210
	0.5333	-163	1	-168	-175	-207	-233	-231	-214
	0.5417	-165	1	-169	-177	-209	-237	-234	-217
	0.55	-168	1	-172	-179	-212	-239	-236	-220
	0.5583	-170	1	-176	-182	-215	-242	-239	-223
	0.5667	-173	0	-179	-185	-218	-243	-242	-225
	0.575	-175	0	-181	-188	-221	-245	-244	-228
	0.5833	-177	-1	-183	-190	-224	-246	-246	-231
	0.5917	-179	-1	-186	-193	-227	-248	-249	-234
	0.6	-181	-1	-188	-196	-229	-250	-251	-237
	0.6083	-184	-1	-191	-199	-231	-252	-254	-240
	0.6167	-186	0	-193	-200	-233	-254	-256	-243
	0.625	-189	0	-195	-201	-236	-256	-257	-246
	0.6333	-192	1	-197	-204	-240	-258	-259	-249
	0.6417	-194	1	-199	-206	-243	-260	-262	-251
	0.65	-197	2	-202	-208	-245	-262	-265	-254
	0.6583	-199	2	-204	-210	-247	-265	-267	-255
	0.6667	-201	1	-207	-213	-250	-267	-270	-258
	0.675	-203	1	-209	-216	-253	-268	-272	-261
	0.6833	-205	0	-211	-219	-256	-269	-274	-263
	0.6917	-207	0	-212	-222	-259	-271	-275	-265
	0.7	-209	0	-214	-225	-261	-272	-275	-268
	0.7083	-211	0	-217	-226	-264	-274	-277	-271
	0.7167	-213	1	-219	-228	-267	-275	-278	-274
	0.725	-215	1	-222	-231	-269	-275	-279	-276
	0.7333	-217	0	-223	-233	-271	-276	-280	-278
	0.7417	-219	0	-225	-236	-273	-277	-282	-281
	0.75	-220	1	-228	-239	-276	-280	-284	-283
	0.7583	-222	1	-230	-241	-278	-283	-286	-286
	0.7667	-224	2	-232	-242	-280	-284	-289	-289
	0.775	-226	2	-235	-244	-282	-286	-290	-292
	0.7833	-228	3	-237	-246	-284	-287	-291	-294
	0.7917	-229	3	-240	-248	-285	-288	-293	-296
	0.8	-230	5	-241	-249	-287	-289	-294	-298
	0.8083	-233	6	-242	-251	-288	-290	-295	-299
	0.8167	-235	7	-244	-253	-290	-289	-294	-301
	0.825	-238	10	-245	-254	-292	-288	-292	-303
	0.8333	-240	15	-246	-257	-294	-287	-291	-305
	0.8417	-243	22	-247	-259	-297	-287	-293	-307
	0.85	-245	32	-249	-261	-299	-289	-296	-309
	0.8583	-247	43	-252	-262	-302	-293	-300	-311
	0.8667	-249	53	-255	-264	-304	-299	-304	-313
	0.875	-251	61	-259	-267	-307	-304	-309	-315
	0.8833	-253	65	-261	-270	-310	-309	-314	-319
	0.8917	-255	66	-264	-273	-312	-312	-318	-321
	0.9	-257	62	-266	-276	-315	-316	-322	-322
	0.9083	-258	56	-268	-278	-317	-321	-327	-325
	0.9167	-260	50	-269	-281	-319	-324	-330	-327
	0.925	-262	44	-270	-283	-322	-327	-332	-329
	0.9333	-264	37	-273	-285	-324	-329	-334	-331
	0.9417	-267	31	-275	-287	-325	-331	-336	-333
	0.95	-269	26	-276	-288	-327	-332	-339	-335
	0.9583	-270	22	-278	-289	-329	-334	-341	-337
	0.9667	-272	18	-280	-291	-330	-336	-342	-338
	0.975	-275	14	-283	-293	-331	-337	-343	-341
	0.9833	-277	12	-285	-295	-332	-339	-345	-343
	0.9917	-277	9	-287	-298	-334	-340	-346	-345
	1	-279	8	-288	-300	-336	-342	-347	-348
	1.0083	-281	7	-290	-303	-339	-343	-349	-349
	1.0167	-283	7	-291	-304	-341	-345	-351	-350
	1.025	-285	6	-293	-305	-342	-346	-352	-352
	1.0333	-285	6	-295	-306	-343	-347	-353	-354
	1.0417	-286	5	-296	-308	-345	-347	-354	-355
	1.05	-288	5	-297	-310	-347	-348	-354	-357
	1.0583	-289	4	-298	-311	-350	-349	-354	-359
	1.0667	-291	4	-300	-312	-352	-351	-354	-360
	1.075	-292	3	-302	-314	-355	-352	-356	-362
	1.0833	-294	2	-303	-316	-357	-354	-358	-364
	1.0917	-295	2	-304	-318	-358	-355	-360	-366
	1.1	-297	1	-306	-319	-358	-357	-362	-367
	1.1083	-298	1	-307	-321	-359	-358	-363	-368
	1.1167	-299	1	-308	-322	-360	-359	-365	-369
	1.125	-301	2	-309	-324	-361	-359	-366	-371
	1.1333	-301	2	-310	-326	-362	-359	-367	-372
	1.1417	-302	2	-311	-326	-364	-359	-366	-372
	1.15	-303	3	-312	-327	-365	-359	-366	-373
	1.1583	-303	4	-313	-328	-366	-360	-366	-374
	1.1667	-304	6	-315	-329	-367	-361	-366	-375
	1.175	-306	8	-317	-331	-369	-363	-367	-376
	1.1833	-307	11	-318	-332	-370	-365	-369	-377
	1.1917	-308	14	-319	-333	-372	-369	-374	-379
	1.2	-309	17	-320	-335	-374	-376	-380	-381
	1.2083	-311	19	-321	-336	-377	-386	-389	-382
	1.2167	-313	20	-323	-338	-378	-397	-398	-383
	1.225	-314	20	-323	-339	-379	-410	-408	-384
	1.2333	-315	21	-323	-341	-381	-421	-419	-385
	1.2417	-316	23	-324	-342	-381	-431	-430	-386
	1.25	-318	26	-326	-344	-382	-438	-441	-385
	1.2583	-319	31	-328	-346	-383	-444	-449	-384
	1.2667	-321	36	-329	-347	-385	-449	-456	-382
	1.275	-322	40	-332	-349	-386	-454	-461	-380
	1.2833	-324	42	-333	-350	-387	-457	-463	-377
	1.2917	-324	41	-334	-351	-388	-459	-465	-373
	1.3	-324	38	-335	-353	-389	-461	-467	-369
	1.3083	-325	35	-336	-353	-390	-462	-470	-364
	1.3167	-326	31	-337	-354	-391	-464	-471	-358
	1.325	-327	28	-337	-355	-392	-466	-472	-353
	1.3333	-328	26	-336	-355	-391	-467	-472	-348
	1.3417	-329	26	-334	-356	-388	-467	-469	-342
	1.35	-330	31	-331	-356	-384	-465	-464	-335
	1.3583	-329	44	-326	-353	-377	-462	-456	-326
	1.3667	-327	70	-317	-349	-368	-453	-442	-311
	1.375	-323	115	-303	-342	-354	-437	-419	-290
	1.3833	-316	192	-285	-333	-335	-413	-386	-263
	1.3917	-304	314	-261	-318	-311	-381	-341	-229
	1.4	-288	485	-233	-298	-281	-338	-281	-188
	1.4083	-264	705	-199	-273	-246	-286	-206	-140
	1.4167	-231	963	-156	-243	-205	-225	-114	-84
	1.425	-188	1251	-109	-208	-156	-157	-8	-19
	1.4333	-136	1563	-57	-166	-101	-85	109	55
	1.4417	-77	1896	0	-121	-41	-12	235	133
	1.45	-14	2256	60	-73	21	60	366	213
	1.4583	48	2645	121	-24	81	127	498	294
	1.4667	106	3061	180	21	136	186	625	369
	1.475	158	3489	232	61	185	236	745	438
	1.4833	203	3908	278	96	225	277	856	500
	1.4917	241	4295	315	122	257	310	957	551
	1.5	271	4634	343	140	279	336	1047	593
	1.5083	292	4912	362	152	291	353	1126	625
	1.5167	307	5124	373	155	294	362	1194	648
	1.525	313	5273	376	152	290	366	1250	663
	1.5333	314	5364	371	142	279	363	1295	670
	1.5417	309	5408	359	127	263	355	1330	671
	1.55	301	5414	341	107	241	342	1356	667
	1.5583	288	5393	320	82	216	328	1373	658
	1.5667	271	5354	294	52	185	309	1382	644
	1.575	250	5306	264	18	152	289	1385	627
	1.5833	227	5255	231	-19	115	267	1383	606
	1.5917	201	5207	194	-59	75	245	1377	582
	1.6	171	5169	155	-102	34	224	1370	555
	1.6083	140	5144	112	-147	-9	202	1361	526
	1.6167	105	5140	66	-194	-54	178	1349	496
	1.625	69	5171	18	-244	-100	151	1334	464
	1.6333	32	5259	-31	-294	-149	120	1315	431
	1.6417	-7	5437	-81	-346	-198	87	1292	398
	1.65	-46	5744	-131	-398	-247	51	1265	366
	1.6583	-85	6212	-181	-451	-295	12	1236	333
	1.6667	-123	6841	-231	-503	-342	-28	1205	303
	1.675	-159	7595	-279	-554	-388	-69	1174	276
	1.6833	-194	8404	-324	-603	-432	-111	1146	253
	1.6917	-227	9177	-364	-650	-472	-151	1121	233
	1.7	-258	9833	-401	-695	-510	-186	1103	218
	1.7083	-286	10315	-433	-738	-543	-217	1093	206
	1.7167	-312	10596	-460	-778	-572	-242	1092	198
	1.725	-334	10682	-482	-816	-599	-261	1100	194
	1.7333	-354	10598	-499	-852	-624	-275	1119	195
	1.7417	-371	10380	-511	-886	-644	-280	1149	199
	1.75	-384	10069	-518	-918	-660	-277	1191	206
	1.7583	-394	9708	-523	-949	-673	-267	1241	217
	1.7667	-401	9329	-526	-976	-682	-250	1300	229
	1.775	-402	8957	-529	-999	-688	-224	1370	246
	1.7833	-394	8609	-529	-1017	-689	-189	1449	267
	1.7917	-377	8296	-527	-1031	-685	-148	1537	293
	1.8	-350	8024	-523	-1038	-675	-100	1633	325
	1.8083	-310	7792	-515	-1039	-659	-45	1735	366
	1.8167	-258	7599	-503	-1031	-634	17	1844	415
	1.825	-192	7440	-483	-1012	-599	86	1957	475
	1.8333	-111	7310	-456	-981	-554	162	2076	548
	1.8417	-14	7204	-419	-939	-498	246	2201	634
	1.85	97	7116	-374	-885	-428	339	2333	733
	1.8583	225	7042	-317	-819	-346	440	2474	848
	1.8667	368	6978	-247	-739	-248	551	2624	979
	1.875	528	6919	-164	-645	-135	673	2786	1127
	1.8833	707	6861	-67	-535	-4	809	2965	1293
	1.8917	907	6798	46	-410	144	960	3163	1479
	1.9	1132	6720	178	-265	316	1126	3384	1687
	1.9083	1386	6620	331	-97	516	1310	3629	1923
	1.9167	1675	6492	514	98	753	1512	3895	2195
	1.925	2013	6338	736	331	1038	1733	4184	2515
	1.9333	2414	6164	1010	614	1385	1970	4493	2896
	1.9417	2898	5978	1351	964	1814	2223	4819	3356
	1.95	3486	5791	1779	1400	2349	2501	5162	3915
	1.9583	4202	5615	2316	1941	3009	2834	5543	4594
	1.9667	5068	5461	2979	2607	3815	3247	5998	5411
	1.975	6092	5333	3775	3404	4772	3735	6554	6366
	1.9833	7238	5238	4664	4304	5840	4257	7192	7410
	1.9917	8382	5177	5544	5207	6901	4756	7851	8421
	2	9334	5152	6270	5972	7785	5183	8461	9239
	2.0083	9924	5163	6725	6472	8345	5536	8971	9739
	2.0167	10068	5213	6860	6651	8518	5869	9384	9880
	2.025	9799	5302	6712	6536	8335	6254	9741	9707
	2.0333	9240	5431	6368	6216	7898	6693	10057	9321
	2.0417	8551	5604	5941	5803	7341	7089	10279	8849
	2.05	7886	5821	5541	5410	6795	7311	10297	8422
	2.0583	7386	6091	5268	5147	6383	7287	10036	8162
	2.0667	7163	6419	5211	5110	6209	7057	9515	8164
	2.075	7281	6811	5416	5349	6324	6774	8860	8463
	2.0833	7719	7274	5859	5841	6711	6664	8275	9020
	2.0917	8392	7819	6467	6509	7294	6906	7970	9748
	2.1	9185	8455	7149	7256	7977	7566	8077	10551
	2.1083	9988	9194	7819	7992	8666	8597	8615	11340
	2.1167	10704	10045	8406	8640	9284	9883	9513	12038
	2.125	11260	11020	8854	9139	9764	11252	10647	12582
	2.1333	11609	12133	9121	9450	10059	12486	11839	12920
	2.1417	11728	13402	9185	9553	10140	13360	12866	13022
	2.15	11622	14853	9042	9444	10000	13743	13523	12887
	2.1583	11315	16534	8714	9145	9659	13668	13726	12547
	2.1667	10862	18528	8252	8708	9169	13324	13553	12079
	2.175	10387	20959	7767	8243	8643	12994	13211	11627
	2.1833	10107	23912	7438	7934	8266	12949	12979	11388
	2.1917	10242	27280	7441	7959	8219	13336	13088	11528
	2.2	10878	30833	7844	8385	8576	14147	13629	12095
	2.2083	11942	34352	8594	9159	9285	15276	14554	13019
	2.2167	13277	37531	9589	10174	10234	16601	15747	14183
	2.225	14743	39941	10759	11344	11334	18040	17095	15508
	2.2333	16316	41322	12163	12709	12602	19611	18539	17044
	2.2417	18158	41914	13993	14500	14231	21500	20121	19008
	2.25	20447	42763	16358	16962	16437	24134	22042	21547
	2.2583	23125	45565	19130	20049	19188	28121	24716	24542
	2.2667	25977	51563	22092	23477	22235	33968	28691	27728
	2.275	28831	60646	25097	26995	25342	41720	34334	30918
	2.2833	31647	71413	28117	30523	28411	50911	41526	34064
	2.2917	34527	81240	31265	34217	31543	60909	49754	37313
	2.3	37868	86582	34992	38691	35240	71688	58512	41240
	2.3083	42640	84905	40168	44886	40454	85158	68042	47015
	2.3167	49744	76617	47163	52908	47586	104810	80493	55303
	2.325	58395	64523	54857	61398	55497	131129	98983	64843
	2.3333	66296	51815	61340	68479	62236	158251	122644	73203
	2.3417	71513	40642	65304	72959	66474	177980	144883	78641
	2.35	73574	31869	66588	74729	68072	185680	158648	80894
	2.3583	73215	25475	65837	74425	67727	181867	161252	80786
	2.3667	71671	21035	64025	72984	66495	170281	154451	79593
	2.375	69898	18035	62143	71233	65361	155441	142105	78384
	2.3833	67816	16032	60436	69258	64243	140252	127925	76960
	2.3917	64449	14685	57757	65992	61545	124768	113657	73625
	2.4	58780	13761	52716	60157	55904	107777	99055	67017
	2.4083	50743	13113	45389	51843	47799	89032	83563	57666
	2.4167	41450	12652	37166	42477	38924	69859	67536	47382
	2.425	32375	12322	29493	33621	30818	52272	52197	37864
	2.4333	24530	12085	23164	26195	24252	37793	38895	30032
	2.4417	18299	11910	18336	20444	19325	26923	28405	24070
	2.45	13633	11769	14807	16191	15782	19327	20761	19731
	2.4583	10292	11631	12257	13096	13265	14281	15508	16615
	2.4667	7979	11473	10394	10825	11460	11033	12030	14341
	2.475	6414	11286	9007	9127	10139	8972	9769	12619
	2.4833	5367	11074	7959	7843	9154	7661	8295	11267
	2.4917	4664	10843	7162	6875	8402	6812	7313	10183
	2.5	4182	10600	6549	6149	7810	6243	6633	9306
	2.5083	3838	10346	6063	5603	7327	5844	6139	8588
	2.5167	3580	10080	5667	5185	6912	5549	5759	7984
	2.525	3376	9805	5329	4855	6541	5319	5451	7464
	2.5333	3206	9527	5031	4581	6198	5132	5190	7004
	2.5417	3058	9252	4759	4345	5876	4974	4964	6588
	2.55	2927	8989	4507	4136	5572	4837	4762	6206
	2.5583	2808	8747	4269	3945	5287	4715	4582	5852
	2.5667	2699	8533	4044	3769	5020	4605	4418	5525
	2.575	2601	8352	3831	3608	4771	4503	4265	5225
	2.5833	2510	8204	3631	3459	4540	4409	4120	4952
	2.5917	2427	8084	3441	3321	4328	4320	3983	4705
	2.6	2348	7990	3261	3192	4137	4235	3850	4485
	2.6083	2275	7917	3093	3072	3966	4157	3720	4290
	2.6167	2208	7865	2935	2961	3815	4089	3595	4118
	2.625	2144	7834	2786	2858	3686	4033	3476	3969
	2.6333	2084	7822	2647	2763	3580	3991	3365	3841
	2.6417	2029	7824	2519	2678	3494	3955	3261	3734
	2.65	1983	7828	2405	2609	3431	3917	3163	3653
	2.6583	1953	7825	2313	2562	3398	3870	3070	3603
	2.6667	1940	7807	2239	2534	3395	3809	2979	3581
	2.675	1939	7774	2174	2512	3411	3739	2890	3576
	2.6833	1938	7713	2107	2480	3431	3669	2806	3573
	2.6917	1924	7603	2030	2428	3445	3595	2733	3561
	2.7	1890	7422	1941	2356	3448	3492	2665	3536
	2.7083	1838	7168	1840	2266	3437	3333	2588	3500
	2.7167	1771	6857	1736	2164	3417	3114	2488	3457
	2.725	1698	6519	1632	2063	3398	2857	2364	3414
	2.7333	1625	6183	1536	1972	3389	2596	2225	3379
	2.7417	1557	5864	1450	1896	3393	2356	2088	3355
	2.75	1495	5572	1374	1834	3409	2152	1961	3344
	2.7583	1442	5308	1308	1785	3436	1986	1848	3344
	2.7667	1394	5070	1251	1745	3472	1853	1750	3352
	2.775	1352	4854	1198	1714	3515	1747	1667	3366
	2.7833	1314	4655	1151	1688	3562	1660	1596	3385
	2.7917	1278	4468	1108	1666	3612	1586	1535	3405
	2.8	1244	4292	1068	1646	3663	1523	1480	3426
	2.8083	1212	4124	1031	1630	3713	1465	1431	3446
	2.8167	1183	3965	995	1616	3764	1413	1386	3467
	2.825	1154	3814	961	1603	3815	1365	1344	3488
	2.8333	1127	3670	928	1591	3867	1320	1305	3510
	2.8417	1102	3534	898	1580	3919	1278	1267	3534
	2.85	1078	3408	869	1569	3971	1239	1232	3559
	2.8583	1055	3292	843	1561	4022	1204	1199	3585
	2.8667	1033	3184	817	1554	4073	1168	1167	3609
	2.875	1012	3086	792	1548	4121	1133	1136	3634
	2.8833	993	2996	769	1542	4169	1098	1105	3658
	2.8917	974	2913	746	1537	4215	1065	1075	3681
	2.9	954	2836	725	1533	4259	1032	1044	3704
	2.9083	934	2764	705	1529	4302	1000	1013	3726
	2.9167	914	2696	685	1525	4343	968	983	3747
	2.925	896	2631	665	1520	4383	937	954	3768
	2.9333	877	2569	646	1516	4420	907	926	3788
	2.9417	859	2507	628	1513	4455	878	899	3807
	2.95	842	2449	612	1510	4488	850	873	3826
	2.9583	824	2391	596	1506	4520	824	847	3842
	2.9667	806	2336	580	1501	4548	798	822	3856
	2.975	789	2281	565	1498	4574	774	798	3869
	2.9833	771	2228	549	1493	4596	751	775	3879
	2.9917	753	2177	533	1487	4616	730	753	3887
	3	735	2128	517	1481	4632	710	733	3893
	3.0083	718	2080	502	1475	4645	692	714	3897
	3.0167	701	2034	486	1469	4656	676	697	3899
	3.025	685	1990	472	1462	4664	660	681	3900
	3.0333	668	1948	459	1454	4667	644	666	3897
	3.0417	651	1910	445	1447	4669	630	652	3891
	3.05	633	1872	431	1438	4667	619	638	3883
	3.0583	616	1835	417	1428	4663	609	627	3874
	3.0667	600	1799	403	1418	4658	599	617	3863
	3.075	584	1764	389	1408	4650	593	608	3850
	3.0833	568	1732	375	1396	4640	588	601	3836
	3.0917	552	1703	362	1385	4631	584	595	3821
	3.1	537	1673	348	1375	4621	583	590	3807
	3.1083	523	1644	335	1365	4611	584	588	3794
	3.1167	510	1617	323	1356	4601	585	587	3781
	3.125	497	1591	312	1346	4590	589	588	3769
	3.1333	485	1568	301	1338	4579	595	589	3756
	3.1417	474	1545	291	1329	4567	602	592	3743
	3.15	464	1524	282	1320	4554	611	596	3730
	3.1583	454	1503	273	1310	4540	620	602	3716
	3.1667	445	1483	265	1301	4525	630	608	3702
	3.175	437	1463	258	1292	4509	642	617	3686
	3.1833	429	1444	250	1283	4490	654	627	3670
	3.1917	422	1425	244	1274	4471	666	638	3655
	3.2	415	1406	238	1263	4450	679	651	3639
	3.2083	408	1386	232	1251	4428	694	665	3622
	3.2167	402	1367	228	1241	4405	711	683	3604
	3.225	397	1349	224	1230	4380	729	703	3585
	3.2333	391	1332	222	1219	4353	749	725	3567
	3.2417	386	1316	219	1206	4325	770	751	3548
	3.25	381	1299	216	1194	4295	794	777	3529
	3.2583	377	1283	213	1182	4265	821	806	3510
	3.2667	373	1268	210	1171	4233	850	837	3491
	3.275	370	1254	207	1158	4201	880	871	3471
	3.2833	367	1240	205	1144	4166	912	907	3449
	3.2917	365	1226	202	1130	4130	948	945	3426
	3.3	363	1213	200	1115	4095	988	983	3404
	3.3083	361	1200	197	1101	4057	1031	1024	3381
	3.3167	361	1188	195	1089	4019	1077	1068	3358
	3.325	362	1178	193	1078	3981	1129	1114	3337
	3.3333	364	1170	191	1066	3944	1185	1163	3318
	3.3417	368	1164	190	1056	3907	1249	1215	3302
	3.35	375	1161	192	1048	3873	1326	1272	3292
	3.3583	387	1160	197	1045	3845	1422	1336	3289
	3.3667	404	1163	204	1048	3824	1543	1412	3298
	3.375	434	1172	218	1060	3819	1706	1508	3328
	3.3833	492	1186	246	1095	3846	1939	1639	3399
	3.3917	639	1209	317	1200	3974	2311	1832	3601
	3.4	1103	1241	524	1516	4365	3074	2160	4188
	3.4083	2328	1289	1041	2283	5240	4905	2874	5562
	3.4167	4600	1363	2011	3679	6719	8564	4486	7939
	3.425	7732	1518	3441	5687	8735	14107	7370	11173
	3.4333	11240	2035	5200	8094	11096	20821	11323	14895
	3.4417	14642	3598	7077	10599	13563	28024	15780	18688
	3.45	17583	6825	8850	12908	15898	35737	20380	22172
	3.4583	19839	11550	10332	14807	17904	44329	25256	25046
	3.4667	21339	17050	11434	16209	19481	53414	30622	27161
	3.475	22165	22925	12172	17166	20654	61548	36078	28564
	3.4833	22497	29526	12641	17806	21536	67160	40625	29438
	3.4917	22561	37269	12961	18281	22272	69254	43315	30021
	3.5	22502	45160	13221	18674	22902	67319	43626	30388
	3.5083	22156	50718	13328	18836	23215	61432	41400	30237
	3.5167	21098	51897	13022	18427	22870	52600	36944	29119
	3.525	19082	48619	12131	17242	21759	42522	31092	26926
	3.5333	16348	42412	10748	15446	20152	32867	24916	24070
	3.5417	13467	35155	9183	13494	18560	24710	19300	21246
	3.55	11017	28246	7775	11885	17479	18431	14721	19088
	3.5583	9369	22404	6757	10977	17244	13917	11277	17988
	3.5667	8647	17829	6227	10919	17975	10830	8837	18055
	3.575	8774	14420	6157	11672	19585	8789	7175	19165
	3.5833	9547	11954	6446	13046	21829	7468	6073	21023
	3.5917	10707	10189	6954	14773	24371	6623	5350	23257
	3.6	11987	8921	7538	16561	26863	6084	4875	25495
	3.6083	13165	7987	8077	18158	29013	5739	4558	27435
	3.6167	14088	7273	8487	19392	30627	5516	4338	28877
	3.625	14673	6704	8725	20171	31618	5364	4181	29737
	3.6333	14904	6231	8784	20487	31997	5252	4062	30023
	3.6417	14815	5823	8679	20388	31836	5160	3967	29805
	3.65	14467	5462	8445	19949	31246	5073	3886	29186
	3.6583	13927	5141	8114	19256	30339	4978	3813	28274
	3.6667	13259	4856	7721	18394	29219	4871	3744	27170
	3.675	12519	4603	7295	17433	27973	4753	3675	25955
	3.6833	11748	4377	6859	16427	26670	4627	3605	24691
	3.6917	10977	4174	6427	15416	25358	4500	3534	23421
	3.7	10226	3992	6011	14430	24067	4381	3464	22174
	3.7083	9505	3828	5619	13482	22813	4283	3397	20964
	3.7167	8818	3678	5249	12579	21604	4221	3339	19794
	3.725	8167	3541	4900	11720	20440	4219	3296	18669
	3.7333	7550	3417	4569	10904	19320	4303	3280	17586
	3.7417	6964	3306	4252	10125	18242	4499	3299	16545
	3.75	6408	3208	3951	9383	17206	4825	3365	15549
	3.7583	5879	3122	3661	8676	16213	5287	3485	14598
	3.7667	5378	3048	3383	8004	15266	5872	3661	13697
	3.775	4905	2985	3118	7369	14368	6542	3884	12847
	3.7833	4461	2931	2865	6773	13525	7245	4141	12052
	3.7917	4049	2884	2627	6216	12740	7919	4410	11311
	3.8	3668	2846	2406	5705	12017	8504	4667	10628
	3.8083	3319	2815	2205	5238	11353	8958	4889	10002
	3.8167	3003	2789	2024	4816	10747	9255	5057	9432
	3.825	2719	2767	1862	4438	10196	9394	5162	8914
	3.8333	2468	2750	1718	4101	9696	9390	5200	8444
	3.8417	2249	2736	1591	3804	9238	9274	5179	8017
	3.85	2058	2725	1478	3543	8817	9079	5112	7629
	3.8583	1893	2716	1378	3312	8430	8835	5010	7275
	3.8667	1753	2707	1291	3106	8071	8566	4887	6952
	3.875	1632	2699	1211	2923	7736	8289	4752	6655
	3.8833	1529	2693	1139	2759	7420	8016	4614	6379
	3.8917	1441	2689	1073	2609	7122	7749	4478	6123
	3.9	1365	2685	1012	2473	6843	7490	4345	5885
	3.9083	1296	2683	957	2348	6579	7238	4215	5662
	3.9167	1235	2682	905	2233	6328	6989	4086	5454
	3.925	1179	2682	856	2127	6092	6741	3959	5261
	3.9333	1126	2684	810	2030	5869	6496	3833	5082
	3.9417	1074	2688	768	1942	5658	6256	3710	4914
	3.95	1024	2693	730	1860	5459	6025	3589	4756
	3.9583	977	2702	695	1784	5274	5808	3470	4609
	3.9667	932	2713	662	1714	5101	5609	3355	4471
	3.975	889	2724	633	1650	4939	5433	3247	4343
	3.9833	849	2738	606	1591	4788	5281	3146	4224
	3.9917	812	2754	582	1538	4648	5152	3055	4113
	4	780	2770	560	1491	4517	5043	2974	4009
	4.0083	751	2787	541	1450	4395	4947	2900	3910
	4.0167	726	2803	524	1414	4281	4861	2831	3816
	4.025	704	2818	509	1381	4172	4776	2768	3726
	4.0333	685	2833	496	1353	4068	4688	2706	3639
	4.0417	666	2847	484	1327	3968	4595	2646	3554
	4.05	650	2861	473	1303	3870	4496	2587	3471
	4.0583	634	2875	463	1278	3775	4390	2526	3389
	4.0667	619	2888	453	1253	3681	4280	2467	3309
	4.075	606	2900	443	1227	3590	4165	2408	3230
	4.0833	594	2912	432	1200	3502	4051	2350	3153
	4.0917	582	2924	423	1173	3417	3937	2296	3080
	4.1	571	2935	415	1147	3336	3827	2245	3009
	4.1083	560	2945	411	1123	3259	3724	2197	2943
	4.1167	553	2956	408	1102	3186	3627	2155	2882
	4.125	548	2968	409	1084	3117	3539	2119	2826
	4.1333	545	2980	412	1068	3053	3461	2091	2773
	4.1417	543	2993	416	1053	2991	3392	2070	2723
	4.15	543	3008	421	1040	2932	3333	2058	2674
	4.1583	543	3025	427	1027	2873	3283	2055	2626
	4.1667	545	3046	431	1014	2815	3241	2060	2579
	4.175	545	3070	433	999	2757	3204	2069	2532
	4.1833	543	3096	434	982	2697	3169	2081	2484
	4.1917	538	3123	434	965	2635	3136	2091	2434
	4.2	533	3147	432	947	2573	3101	2099	2384
	4.2083	526	3169	429	927	2510	3063	2101	2333
	4.2167	520	3188	424	907	2446	3020	2097	2283
	4.225	515	3202	419	888	2383	2973	2086	2233
	4.2333	510	3211	415	869	2322	2921	2069	2186
	4.2417	506	3215	411	851	2263	2867	2046	2141
	4.25	503	3216	408	835	2207	2812	2018	2099
	4.2583	501	3217	406	821	2152	2755	1985	2060
	4.2667	498	3227	404	808	2100	2699	1949	2024
	4.275	495	3263	403	796	2048	2646	1910	1990
	4.2833	493	3360	401	784	2000	2597	1869	1956
	4.2917	491	3595	397	770	1953	2553	1828	1920
	4.3	486	4112	392	755	1908	2517	1789	1883
	4.3083	481	5172	387	740	1861	2488	1752	1843
	4.3167	474	7199	383	725	1814	2464	1717	1803
	4.325	466	10820	377	708	1767	2445	1684	1764
	4.3333	459	16887	373	693	1722	2429	1655	1722
	4.3417	452	26452	372	680	1679	2417	1628	1680
	4.35	447	40698	380	676	1646	2406	1604	1642
	4.3583	447	60850	412	691	1637	2394	1582	1618
	4.3667	462	88060	507	755	1688	2382	1561	1626
	4.375	511	123316	750	934	1879	2369	1542	1712
	4.3833	641	167340	1318	1372	2382	2356	1525	1968
	4.3917	939	220487	2553	2355	3527	2343	1509	2573
	4.4	1563	282602	5064	4402	5899	2338	1497	3843
	4.4083	2778	352860	9838	8374	10446	2355	1491	6291
	4.4167	4995	429599	18324	15575	18569	2429	1506	10677
	4.425	8787	510202	32435	27776	32118	2648	1573	18015
	4.4333	14871	591103	54412	47118	53263	3205	1769	29503
	4.4417	24036	667937	86493	75842	84190	4489	2261	46367
	4.45	37009	735883	130455	115856	126651	7208	3389	69611
	4.4583	54286	790207	187083	168216	181459	12538	5780	99740
	4.4667	75955	826924	255738	232669	248063	22209	10477	136516
	4.475	101579	843474	334157	307388	324346	38465	19028	178829
	4.4833	130171	839235	418574	389010	406721	63795	33457	224749
	4.4917	160275	815660	504162	473004	490542	100455	56048	271745
	4.5	190160	775999	585706	554292	570737	149837	88919	317026
	4.5083	218064	724639	658337	627969	642517	211902	133471	357929
	4.5167	242421	666280	718160	689958	702004	284865	189850	392258
	4.525	262050	605208	762642	737450	746618	365275	256635	418516
	4.5333	276247	544830	790720	769068	775220	448493	330856	435977
	4.5417	284795	487505	802668	784782	787975	529422	408382	444635
	4.55	287892	434622	799788	785636	786077	603296	484565	445065
	4.5583	286046	386797	784048	773404	771397	666306	554950	438233
	4.5667	279958	344103	757755	750257	746162	715928	615867	425327
	4.575	270411	306283	723291	718495	712701	750977	664779	407611
	4.5833	258197	272917	682941	680365	673269	771445	700366	386327
	4.5917	244066	243526	638786	637940	629942	778223	722401	362630
	4.6	228699	217632	592651	593064	584551	772810	731530	337554
	4.6083	212690	194789	546082	547321	538662	757051	728987	311989
	4.6167	196542	174604	500335	502030	493549	732913	716369	286673
	4.625	180664	156732	456378	458230	450198	702339	695435	262184
	4.6333	165371	140882	414900	416689	409312	667131	667958	238947
	4.6417	150888	126801	376336	377916	371326	628897	635617	217236
	4.65	137360	114276	340896	342185	336451	589006	599937	197196
	4.6583	124863	103124	308608	309578	304705	548578	562254	178866
	4.6667	113410	93186	279361	280024	275967	508494	523698	162202
	4.675	102974	84325	252950	253345	250023	469419	485187	147102
	4.6833	93492	76421	229119	229298	226610	431828	447440	133432
	4.6917	84890	69368	207590	207608	205442	396038	411005	121045
	4.7	77080	63071	188090	188004	186245	362253	376272	109791
	4.7083	69978	57448	170368	170227	168768	330585	343504	99534
	4.7167	63504	52420	154204	154049	152795	301086	312858	90154
	4.725	57584	47921	139411	139275	138144	273755	284407	81549
	4.7333	52158	43891	125838	125742	124672	248563	258162	73636
	4.7417	47174	40277	113362	113323	112266	225452	234083	66353
	4.75	42588	37029	101891	101913	100838	204340	212093	59647
	4.7583	38368	34106	91349	91435	90324	185131	192089	53480
	4.7667	34486	31471	81680	81823	80672	167709	173951	47820
	4.775	30921	29091	72835	73027	71838	151949	157545	42639
	4.7833	27654	26936	64774	65005	63786	137718	142731	37917
	4.7917	24668	24983	57456	57715	56480	124881	129367	33631
	4.8	21951	23208	50842	51119	49883	113306	117313	29761
	4.8083	19488	21594	44893	45179	43955	102863	106434	26282
	4.8167	17266	20122	39568	39855	38658	93431	96607	23171
	4.825	15271	18780	34823	35106	33948	84902	87719	20405
	4.8333	13489	17554	30615	30888	29780	77177	79665	17956
	4.8417	11904	16430	26900	27160	26110	70167	72355	15799
	4.85	10501	15401	23634	23879	22894	63798	65709	13907
	4.8583	9266	14458	20773	21004	20085	58006	59661	12255
	4.8667	8182	13594	18277	18492	17640	52735	54152	10819
	4.875	7235	12801	16104	16305	15521	47938	49134	9575
	4.8833	6412	12072	14218	14405	13687	43576	44563	8500
	4.8917	5697	11404	12585	12759	12104	39613	40405	7575
	4.9	5076	10792	11174	11334	10741	36018	36626	6778
	4.9083	4542	10231	9956	10102	9568	32763	33199	6094
	4.9167	4081	9719	8904	9038	8559	29824	30098	5507
	4.925	3683	9250	7995	8118	7691	27173	27300	5003
	4.9333	3337	8823	7210	7322	6941	24786	24780	4568
	4.9417	3038	8434	6529	6631	6293	22639	22515	4193
	4.95	2777	8080	5937	6030	5732	20709	20485	3869
	4.9583	2550	7759	5422	5508	5243	18973	18665	3588
	4.9667	2354	7467	4972	5053	4817	17413	17035	3342
	4.975	2181	7201	4577	4653	4441	16008	15575	3127
	4.9833	2029	6958	4228	4300	4110	14742	14267	2934
	4.9917	1894	6733	3921	3987	3818	13599	13091	2761
	5	1774	6523	3649	3711	3557	12568	12035	2608
	5.0083	1667	6328	3405	3466	3323	11636	11084	2469
	5.0167	1570	6144	3186	3246	3113	10793	10225	2342
	5.025	1484	5969	2988	3046	2923	10033	9447	2227
	5.0333	1406	5801	2809	2866	2750	9346	8743	2123
	5.0417	1336	5637	2648	2702	2592	8724	8104	2027
	5.05	1272	5476	2501	2552	2448	8162	7525	1939
	5.0583	1213	5320	2366	2415	2317	7653	6997	1856
	5.0667	1161	5169	2244	2290	2198	7190	6518	1778
	5.075	1112	5020	2135	2176	2091	6769	6082	1706
	5.0833	1068	4877	2034	2072	1993	6386	5684	1639
	5.0917	1028	4740	1942	1977	1903	6037	5321	1577
	5.1	992	4608	1857	1890	1819	5715	4990	1519
	5.1083	960	4481	1778	1810	1741	5420	4690	1465
	5.1167	931	4360	1706	1736	1669	5149	4417	1414
	5.125	904	4244	1639	1668	1602	4899	4168	1366
	5.1333	880	4134	1577	1605	1539	4670	3941	1320
	5.1417	857	4031	1518	1545	1481	4459	3734	1278
	5.15	838	3933	1464	1491	1427	4265	3545	1237
	5.1583	819	3842	1413	1440	1375	4086	3372	1198
	5.1667	803	3756	1365	1392	1325	3920	3214	1161
	5.175	789	3675	1320	1347	1278	3767	3071	1125
	5.1833	778	3599	1278	1305	1234	3625	2941	1093
	5.1917	766	3527	1239	1266	1193	3492	2821	1063
	5.2	755	3459	1202	1229	1154	3369	2709	1035
	5.2083	746	3395	1167	1195	1118	3256	2607	1009
	5.2167	738	3334	1136	1162	1085	3150	2512	985
	5.225	731	3277	1107	1132	1054	3052	2424	963
	5.2333	725	3223	1080	1104	1025	2963	2344	942
	5.2417	719	3172	1055	1079	997	2884	2270	923
	5.25	714	3125	1031	1057	972	2813	2201	905
	5.2583	709	3082	1008	1037	948	2747	2139	889
	5.2667	703	3041	987	1017	926	2689	2083	873
	5.275	698	3002	967	998	905	2638	2033	858
	5.2833	693	2964	947	980	885	2595	1990	844
	5.2917	687	2927	928	961	865	2560	1951	830
	5.3	681	2893	910	942	846	2533	1916	817
	5.3083	674	2859	891	924	826	2510	1885	803
	5.3167	666	2825	873	906	806	2493	1858	790
	5.325	658	2791	854	887	787	2482	1834	776
	5.3333	649	2758	835	867	768	2474	1812	762
	5.3417	639	2725	815	846	749	2470	1792	750
	5.35	629	2692	797	825	731	2468	1774	736
	5.3583	619	2659	778	804	713	2470	1757	724
	5.3667	609	2624	760	784	696	2473	1740	710
	5.375	599	2589	744	765	679	2476	1724	697
	5.3833	590	2555	728	746	662	2478	1708	685
	5.3917	579	2521	711	727	646	2476	1692	673
	5.4	569	2487	694	709	630	2471	1675	661
	5.4083	559	2454	678	692	613	2462	1658	650
	5.4167	549	2421	663	675	597	2449	1640	640
	5.425	540	2389	648	660	583	2430	1620	631
	5.4333	531	2357	634	646	570	2405	1599	622
	5.4417	521	2325	621	633	558	2374	1576	614
	5.45	512	2294	608	621	547	2337	1553	605
	5.4583	504	2264	595	609	536	2297	1528	598
	5.4667	495	2236	584	597	526	2254	1502	590
	5.475	487	2208	572	586	518	2208	1474	582
	5.4833	479	2183	561	575	511	2160	1444	573
	5.4917	472	2158	551	565	504	2111	1414	565
	5.5	464	2133	542	556	498	2062	1386	557
	5.5083	457	2106	533	548	492	2014	1359	548
	5.5167	450	2081	525	540	486	1968	1331	539
	5.525	444	2058	516	533	480	1923	1303	531
	5.5333	438	2036	508	526	474	1881	1275	524
	5.5417	432	2012	500	519	469	1841	1247	516
	5.55	425	1989	491	511	462	1801	1221	508
	5.5583	420	1966	483	503	455	1764	1196	501
	5.5667	413	1944	476	495	449	1729	1171	495
	5.575	408	1922	469	487	441	1696	1147	488
	5.5833	403	1900	462	479	433	1665	1124	482
	5.5917	398	1878	456	471	425	1635	1102	475
	5.6	393	1856	449	463	419	1607	1081	469
	5.6083	389	1835	442	455	413	1579	1062	463
	5.6167	386	1812	436	448	406	1551	1042	458
	5.625	382	1790	430	440	398	1524	1024	453
	5.6333	379	1769	424	432	390	1497	1005	448
	5.6417	377	1750	419	425	383	1471	987	444
	5.65	373	1730	413	418	375	1446	969	441
	5.6583	369	1711	407	410	368	1423	950	437
	5.6667	365	1691	401	403	361	1399	932	435
	5.675	360	1672	395	397	354	1377	915	431
	5.6833	355	1654	389	391	347	1356	898	427
	5.6917	350	1634	384	386	340	1337	884	424
	5.7	345	1615	379	382	334	1319	870	420
	5.7083	339	1596	373	376	328	1302	856	416
	5.7167	334	1578	369	372	323	1286	844	412
	5.725	328	1559	364	369	318	1272	832	409
	5.7333	323	1540	360	366	314	1258	820	406
	5.7417	318	1523	357	363	309	1245	809	403
	5.75	314	1507	353	360	306	1232	799	400
	5.7583	310	1491	350	357	302	1221	790	398
	5.7667	307	1475	346	353	299	1209	781	395
	5.775	305	1459	343	350	297	1199	774	394
	5.7833	304	1443	340	349	296	1189	767	394
	5.7917	303	1427	338	347	295	1179	762	394
	5.8	304	1410	338	347	295	1170	757	395
	5.8083	306	1393	339	347	296	1165	754	397
	5.8167	309	1377	341	349	300	1161	753	401
	5.825	315	1362	345	352	306	1156	754	408
	5.8333	324	1348	354	357	314	1154	757	418
	5.8417	335	1335	366	365	326	1155	763	430
	5.85	350	1324	380	376	342	1161	772	448
	5.8583	367	1316	399	392	362	1174	787	471
	5.8667	389	1313	422	413	388	1193	808	499
	5.875	416	1314	450	440	419	1221	834	533
	5.8833	446	1321	483	472	456	1260	870	571
	5.8917	480	1333	522	509	499	1313	916	614
	5.9	517	1353	566	551	547	1381	974	662
	5.9083	556	1380	613	594	599	1465	1043	713
	5.9167	597	1411	661	641	654	1565	1126	766
	5.925	641	1448	710	689	710	1680	1221	819
	5.9333	684	1490	757	735	764	1810	1330	870
	5.9417	724	1537	801	779	815	1951	1453	918
	5.95	762	1586	842	820	861	2102	1588	961
	5.9583	795	1640	876	856	901	2256	1734	998
	5.9667	822	1696	903	884	933	2409	1886	1028
	5.975	843	1752	920	904	955	2557	2040	1049
	5.9833	857	1808	930	916	967	2692	2193	1061
	5.9917	863	1862	931	920	971	2811	2337	1063
	6	861	1916	924	915	966	2907	2470	1056
	6.0083	852	1968	910	903	951	2976	2585	1041
	6.0167	836	2017	887	885	928	3015	2678	1017
	6.025	814	2060	860	861	898	3024	2745	988
	6.0333	788	2096	827	832	862	3004	2784	953
	6.0417	758	2122	790	799	824	2956	2792	915
	6.05	726	2137	753	763	782	2884	2771	873
	6.0583	691	2141	714	725	738	2790	2723	830
	6.0667	656	2132	674	687	693	2677	2651	786
	6.075	621	2110	635	649	649	2552	2557	743
	6.0833	588	2076	597	611	607	2420	2445	701
	6.0917	555	2029	561	575	566	2284	2321	661
	6.1	525	1972	528	542	529	2149	2189	623
	6.1083	496	1906	498	510	494	2018	2054	587
	6.1167	468	1835	471	482	462	1894	1919	554
	6.125	443	1760	446	456	435	1779	1790	524
	6.1333	419	1683	424	430	411	1674	1665	496
	6.1417	398	1607	402	408	388	1578	1549	473
	6.15	379	1535	382	390	365	1491	1444	452
	6.1583	362	1466	365	374	345	1415	1349	433
	6.1667	347	1400	350	360	327	1350	1264	416
	6.175	332	1337	336	346	310	1292	1187	399
	6.1833	318	1281	322	333	295	1241	1119	384
	6.1917	306	1229	311	321	281	1196	1057	370
	6.2	294	1182	300	310	268	1157	1002	358
	6.2083	283	1139	289	300	256	1121	953	346
	6.2167	273	1100	279	291	245	1090	910	335
	6.225	263	1065	270	283	235	1061	872	324
	6.2333	255	1033	263	275	225	1035	837	315
	6.2417	247	1005	256	268	216	1012	806	306
	6.25	240	979	249	262	210	991	780	298
	6.2583	234	955	243	255	204	974	757	290
	6.2667	227	934	238	250	198	958	737	284
	6.275	222	914	233	245	192	945	718	279
	6.2833	218	897	228	241	186	934	700	274
	6.2917	214	881	224	238	182	925	685	270
	6.3	211	866	222	235	179	917	672	266
	6.3083	209	852	219	232	176	910	661	263
	6.3167	207	840	216	229	173	905	653	261
	6.325	207	829	215	228	170	901	647	259
	6.3333	206	820	213	226	168	900	643	257
	6.3417	205	812	212	224	166	900	640	255
	6.35	205	805	211	223	165	900	638	254
	6.3583	203	799	210	222	163	902	638	252
	6.3667	202	792	209	220	162	904	639	251
	6.375	202	786	208	218	160	907	641	248
	6.3833	202	781	206	217	158	910	644	247
	6.3917	202	777	204	216	156	913	646	245
	6.4	202	773	202	215	154	915	648	244
	6.4083	202	769	201	212	151	916	649	242
	6.4167	201	766	198	210	149	916	650	241
	6.425	200	763	198	209	147	915	649	239
	6.4333	200	760	197	207	146	913	647	237
	6.4417	200	756	196	205	145	911	644	235
	6.45	200	751	195	204	144	908	641	232
	6.4583	200	747	194	203	143	905	637	231
	6.4667	198	744	192	202	142	901	633	231
	6.475	197	739	190	199	140	897	628	230
	6.4833	196	736	189	197	138	892	623	229
	6.4917	195	732	187	195	137	887	618	228
	6.5	195	728	187	194	136	882	615	227
	6.5083	194	723	186	193	135	876	611	226
	6.5167	194	719	185	191	134	870	608	226
	6.525	194	715	184	191	132	865	604	227
	6.5333	194	710	184	190	132	860	601	226
	6.5417	194	705	184	190	132	854	598	225
	6.55	194	701	185	188	132	850	594	225
	6.5583	194	697	186	187	133	845	591	226
	6.5667	195	693	187	188	133	840	588	227
	6.575	195	689	189	189	135	835	585	230
	6.5833	195	685	190	191	137	830	583	232
	6.5917	195	681	191	192	139	827	580	234
	6.6	196	676	194	194	140	824	579	237
	6.6083	198	671	197	196	141	821	580	240
	6.6167	200	667	201	199	143	818	580	242
	6.625	202	662	204	202	145	816	581	244
	6.6333	205	658	208	204	147	816	582	247
	6.6417	208	654	211	206	148	815	583	250
	6.65	211	648	215	207	150	816	584	253
	6.6583	212	643	219	209	152	816	587	253
	6.6667	214	637	221	212	152	816	589	254
	6.675	215	632	223	213	152	817	591	256
	6.6833	218	627	225	214	153	817	594	256
	6.6917	220	624	226	215	152	818	597	257
	6.7	221	620	226	214	151	819	600	257
	6.7083	222	615	226	214	150	820	603	257
	6.7167	222	612	227	215	150	820	605	257
	6.725	223	609	227	215	148	821	607	257
	6.7333	223	605	227	213	148	821	609	257
	6.7417	223	601	226	212	148	821	612	258
	6.75	224	598	225	211	148	819	615	258
	6.7583	224	595	223	210	148	818	619	258
	6.7667	224	594	222	209	148	818	622	259
	6.775	225	592	220	209	147	816	624	259
	6.7833	225	591	220	207	147	814	626	259
	6.7917	224	590	219	207	147	813	627	258
	6.8	223	588	217	207	147	813	628	258
	6.8083	222	587	216	207	148	814	629	258
	6.8167	222	585	215	206	149	818	629	258
	6.825	222	582	213	206	150	823	629	257
	6.8333	223	580	213	206	150	831	629	257
	6.8417	223	577	213	207	149	842	631	256
	6.85	223	574	212	205	149	856	633	256
	6.8583	223	571	211	205	149	874	635	255
	6.8667	223	567	212	205	150	894	639	254
	6.875	224	563	212	204	150	916	643	253
	6.8833	224	559	213	203	151	939	649	252
	6.8917	224	555	212	204	151	961	654	253
	6.9	224	550	212	204	151	982	661	253
	6.9083	224	545	212	204	152	1000	670	253
	6.9167	224	539	212	204	152	1015	677	252
	6.925	225	534	212	204	151	1027	686	253
	6.9333	225	529	212	204	151	1036	694	253
	6.9417	227	524	211	205	151	1041	702	253
	6.95	228	520	211	205	151	1043	710	253
	6.9583	229	515	211	205	150	1044	717	252
	6.9667	230	509	211	205	149	1046	724	253
	6.975	231	503	210	205	149	1046	732	255
	6.9833	232	497	211	205	149	1043	739	256
	6.9917	233	492	211	205	148	1041	745	258
	7	234	487	211	205	149	1039	752	259
	7.0083	235	482	210	205	148	1037	758	259
	7.0167	236	476	210	205	148	1036	764	259
	7.025	236	469	210	205	149	1036	769	259
	7.0333	238	464	211	206	149	1034	774	259
	7.0417	239	459	212	207	150	1033	779	259
	7.05	240	455	213	207	150	1031	783	258
	7.0583	242	451	213	207	150	1030	787	257
	7.0667	243	446	213	207	150	1032	791	257
	7.075	244	440	213	208	151	1036	794	256
	7.0833	245	436	214	208	152	1041	798	255
	7.0917	247	432	215	208	153	1048	801	255
	7.1	249	425	216	209	154	1057	804	256
	7.1083	251	419	218	210	156	1068	807	257
	7.1167	253	413	220	212	160	1082	809	260
	7.125	256	408	223	215	165	1098	811	263
	7.1333	261	404	229	219	172	1115	815	267
	7.1417	268	400	236	225	179	1133	820	274
	7.15	275	396	246	232	189	1155	825	282
	7.1583	285	391	259	242	201	1177	832	292
	7.1667	298	387	275	255	219	1200	842	307
	7.175	314	382	295	272	242	1224	853	324
	7.1833	334	379	322	294	271	1249	864	347
	7.1917	359	376	354	321	306	1277	876	376
	7.2	391	372	393	352	347	1311	891	411
	7.2083	431	369	441	392	396	1352	909	456
	7.2167	478	367	498	442	457	1403	930	512
	7.225	534	366	565	503	529	1463	957	577
	7.2333	600	366	643	573	613	1536	989	652
	7.2417	678	368	733	655	709	1627	1029	739
	7.25	766	373	834	746	817	1738	1079	837
	7.2583	865	380	946	847	938	1875	1142	946
	7.2667	975	390	1067	960	1069	2041	1218	1065
	7.275	1095	404	1196	1081	1210	2237	1309	1194
	7.2833	1225	424	1331	1209	1358	2460	1420	1330
	7.2917	1360	450	1470	1342	1511	2711	1554	1472
	7.3	1499	484	1610	1479	1663	2984	1715	1616
	7.3083	1639	527	1747	1615	1814	3280	1906	1760
	7.3167	1779	581	1879	1748	1962	3598	2129	1899
	7.325	1914	646	2005	1876	2102	3941	2384	2033
	7.3333	2041	724	2120	1995	2231	4309	2673	2159
	7.3417	2159	818	2223	2105	2346	4695	2995	2273
	7.35	2265	928	2309	2201	2444	5095	3347	2372
	7.3583	2356	1055	2379	2282	2524	5498	3725	2454
	7.3667	2431	1198	2429	2345	2583	5895	4122	2518
	7.375	2487	1357	2460	2390	2620	6275	4534	2561
	7.3833	2525	1531	2473	2417	2636	6627	4951	2583
	7.3917	2545	1719	2467	2425	2631	6940	5364	2586
	7.4	2546	1919	2443	2415	2606	7208	5765	2569
	7.4083	2529	2126	2403	2387	2563	7422	6143	2534
	7.4167	2494	2336	2347	2343	2503	7578	6490	2484
	7.425	2444	2545	2278	2285	2427	7674	6792	2420
	7.4333	2383	2747	2199	2215	2341	7708	7043	2343
	7.4417	2309	2938	2112	2136	2245	7681	7236	2256
	7.45	2228	3113	2021	2049	2142	7596	7366	2162
	7.4583	2141	3268	1925	1959	2037	7459	7431	2066
	7.4667	2048	3398	1827	1866	1929	7275	7432	1968
	7.475	1952	3501	1728	1771	1820	7049	7371	1868
	7.4833	1855	3574	1631	1676	1712	6790	7252	1769
	7.4917	1759	3614	1536	1582	1607	6507	7081	1671
	7.5	1664	3622	1445	1490	1506	6208	6865	1577
	7.5083	1573	3599	1358	1403	1410	5902	6612	1487
	7.5167	1485	3544	1275	1321	1319	5594	6333	1403
	7.525	1402	3462	1197	1244	1234	5289	6036	1323
	7.5333	1324	3355	1124	1171	1154	4994	5727	1248
	7.5417	1249	3229	1057	1102	1080	4712	5413	1179
	7.55	1180	3088	994	1039	1012	4445	5101	1115
	7.5583	1116	2934	937	980	948	4194	4795	1056
	7.5667	1055	2771	883	924	889	3961	4500	1001
	7.575	999	2603	834	873	836	3742	4219	949
	7.5833	947	2433	790	826	788	3540	3951	902
	7.5917	899	2265	748	782	745	3353	3700	859
	7.6	853	2101	709	742	704	3180	3465	819
	7.6083	810	1942	673	704	665	3022	3247	781
	7.6167	771	1792	640	669	629	2875	3047	746
	7.625	735	1652	610	637	597	2740	2863	714
	7.6333	701	1522	582	607	568	2615	2693	684
	7.6417	670	1401	557	578	540	2498	2537	656
	7.65	642	1290	532	552	515	2389	2392	629
	7.6583	617	1189	509	528	492	2288	2260	605
	7.6667	593	1096	489	506	469	2194	2138	582
	7.675	571	1011	471	486	448	2107	2027	562
	7.6833	550	935	454	466	430	2026	1926	543
	7.6917	530	865	438	448	414	1951	1834	526
	7.7	511	802	424	432	399	1881	1751	510
	7.7083	495	744	410	417	386	1816	1676	495
	7.7167	479	693	398	403	373	1755	1608	481
	7.725	465	647	386	391	361	1699	1546	468
	7.7333	451	606	375	380	349	1647	1489	457
	7.7417	438	568	365	371	339	1599	1439	447
	7.75	425	533	356	361	330	1554	1395	438
	7.7583	413	502	347	351	321	1513	1356	431
	7.7667	403	474	339	342	312	1474	1319	424
	7.775	394	449	331	334	304	1438	1284	416
	7.7833	385	426	325	326	296	1405	1252	409
	7.7917	377	405	319	319	291	1374	1220	402
	7.8	369	386	312	313	285	1345	1191	396
	7.8083	362	369	305	307	279	1318	1163	390
	7.8167	356	353	300	301	274	1294	1138	384
	7.825	349	339	295	296	269	1273	1114	379
	7.8333	344	326	290	291	264	1250	1091	374
	7.8417	338	314	287	287	259	1227	1069	369
	7.85	333	303	284	282	256	1206	1048	365
	7.8583	330	293	280	278	253	1185	1028	362
	7.8667	327	284	277	273	251	1165	1008	359
	7.875	324	276	274	270	249	1146	990	355
	7.8833	322	268	271	267	247	1127	972	353
	7.8917	320	261	269	265	245	1108	955	351
	7.9	318	253	268	262	242	1091	940	350
	7.9083	317	247	268	260	240	1075	925	350
	7.9167	316	242	266	258	238	1058	911	350
	7.925	317	237	264	257	237	1043	898	350
	7.9333	317	233	262	256	237	1028	886	350
	7.9417	318	229	261	255	235	1014	873	352
	7.95	320	224	261	253	234	999	862	354
	7.9583	321	220	261	253	233	986	850	357
	7.9667	324	217	261	252	233	974	839	359
	7.975	326	214	260	252	233	962	829	363
	7.9833	329	211	260	251	232	950	819	366
	7.9917	333	209	259	250	231	939	809	370
	8	337	207	258	250	230	929	800	374
	8.0083	342	205	258	250	229	920	792	376
	8.0167	346	203	257	249	228	912	784	379
	8.025	351	201	256	249	228	903	775	382
	8.0333	354	200	256	250	227	894	767	384
	8.0417	356	198	256	249	226	884	759	387
	8.05	358	196	256	248	227	876	752	390
	8.0583	359	196	255	248	226	868	747	392
	8.0667	361	195	254	247	226	861	740	393
	8.075	363	194	255	247	226	852	733	394
	8.0833	364	194	255	247	224	844	727	395
	8.0917	364	194	256	247	224	837	722	395
	8.1	365	193	257	247	224	829	717	394
	8.1083	365	193	258	248	225	824	712	393
	8.1167	364	194	258	248	225	817	707	392
	8.125	363	194	258	249	225	810	702	390
	8.1333	362	193	259	250	226	804	696	387
	8.1417	361	194	259	250	225	797	692	385
	8.15	359	194	259	249	224	792	689	383
	8.1583	357	194	260	249	223	788	686	380
	8.1667	354	194	260	250	223	784	684	377
	8.175	352	193	260	250	222	779	681	374
	8.1833	350	193	260	249	220	774	679	371
	8.1917	348	194	259	248	220	769	678	367
	8.2	346	194	259	247	219	765	678	364
	8.2083	343	196	259	247	220	761	676	362
	8.2167	340	197	259	247	220	758	675	360
	8.225	339	197	260	247	220	754	673	358
	8.2333	338	198	260	247	219	750	672	356
	8.2417	336	200	260	246	219	745	671	353
	8.25	334	202	260	245	219	740	671	350
	8.2583	331	204	260	243	219	735	669	347
	8.2667	330	204	259	243	219	732	667	345
	8.275	329	204	259	244	218	728	666	343
	8.2833	327	205	259	243	217	724	664	341
	8.2917	326	206	258	243	216	719	661	339
	8.3	324	207	256	242	214	715	659	337
	8.3083	322	208	255	241	213	711	655	335
	8.3167	319	208	254	239	212	706	650	332
	8.325	316	209	252	238	210	701	646	329
	8.3333	313	208	250	236	209	694	640	326
	8.3417	310	208	249	234	208	689	634	323
	8.35	307	209	248	232	206	682	627	321
	8.3583	305	210	246	231	204	675	619	318
	8.3667	303	209	245	230	202	667	611	315
	8.375	301	208	243	228	200	658	602	313
	8.3833	298	207	241	227	198	650	594	311
	8.3917	295	205	239	225	196	642	585	308
	8.4	292	204	237	224	195	634	575	306
	8.4083	290	202	235	222	193	625	565	303
	8.4167	287	201	234	221	191	617	555	300
	8.425	284	199	232	219	190	609	546	298
	8.4333	282	196	230	217	188	601	537	295
	8.4417	279	194	228	215	186	595	529	293
	8.45	276	191	227	213	184	587	521	291
	8.4583	273	188	225	211	182	580	513	289
	8.4667	270	186	222	209	181	573	504	287
	8.475	268	183	221	207	178	567	496	284
	8.4833	266	181	219	206	175	560	488	281
	8.4917	265	180	218	205	173	554	481	279
	8.5	263	179	217	203	171	549	475	276
	8.5083	262	176	215	202	169	542	470	274
	8.5167	260	175	214	200	168	536	464	272
	8.525	258	174	213	199	168	531	459	270
	8.5333	257	172	213	198	167	526	455	268
	8.5417	256	170	211	198	166	521	449	266
	8.55	254	167	210	196	165	517	444	265
	8.5583	252	166	209	194	163	512	439	263
	8.5667	251	164	208	193	160	508	436	261
	8.575	250	163	207	192	158	504	433	260
	8.5833	248	163	205	191	158	502	430	259
	8.5917	247	162	203	191	156	500	427	257
	8.6	246	161	202	190	155	498	425	257
	8.6083	246	160	200	189	154	496	424	256
	8.6167	244	159	198	188	153	494	422	255
	8.625	243	159	197	187	152	493	420	254
	8.6333	241	159	197	187	150	492	419	253
	8.6417	241	159	198	186	148	492	419	251
	8.65	242	158	197	186	146	491	418	250
	8.6583	241	158	196	185	145	489	417	248
	8.6667	241	157	196	184	145	488	417	247
	8.675	240	158	195	183	144	487	417	246
	8.6833	239	159	195	183	145	485	417	245
	8.6917	238	159	195	183	144	485	418	245
	8.7	238	159	195	183	144	485	419	244
	8.7083	238	159	195	183	144	483	418	243
	8.7167	237	159	196	183	144	481	418	242
	8.725	236	159	196	183	144	478	417	242
	8.7333	235	160	197	184	147	475	417	243
	8.7417	234	161	198	185	149	473	415	245
	8.75	234	162	200	186	150	469	415	246
	8.7583	234	161	204	188	153	466	413	247
	8.7667	236	161	210	191	156	462	411	250
	8.775	238	161	216	195	161	459	409	254
	8.7833	241	161	224	201	166	457	406	258
	8.7917	246	162	234	209	175	455	404	265
	8.8	251	163	246	219	186	454	402	273
	8.8083	257	163	262	230	201	454	400	284
	8.8167	266	163	281	244	217	455	399	299
	8.825	278	164	303	261	237	457	397	316
	8.8333	293	165	328	281	262	461	396	336
	8.8417	312	165	358	305	291	467	396	360
	8.85	335	166	392	332	324	476	396	387
	8.8583	363	168	430	365	361	489	397	418
	8.8667	396	169	475	403	405	506	400	455
	8.875	432	170	526	447	455	528	407	498
	8.8833	475	172	583	497	513	558	416	549
	8.8917	522	175	647	553	577	594	428	607
	8.9	577	178	717	615	650	641	444	672
	8.9083	639	181	794	683	730	697	466	743
	8.9167	707	186	878	756	817	764	493	820
	8.925	782	192	967	837	909	845	526	904
	8.9333	864	201	1060	922	1008	940	568	995
	8.9417	953	210	1159	1012	1113	1050	619	1090
	8.95	1047	222	1260	1107	1221	1177	680	1189
	8.9583	1145	239	1362	1204	1333	1323	752	1291
	8.9667	1247	258	1465	1304	1446	1487	840	1396
	8.975	1352	282	1568	1405	1560	1671	943	1501
	8.9833	1458	310	1669	1505	1670	1875	1061	1607
	8.9917	1564	344	1767	1605	1778	2098	1195	1711
	9	1669	384	1861	1700	1881	2338	1347	1812
	9.0083	1771	432	1948	1790	1979	2594	1519	1907
	9.0167	1868	487	2030	1875	2071	2866	1711	1996
	9.025	1960	551	2103	1952	2155	3151	1922	2079
	9.0333	2043	626	2168	2023	2230	3443	2153	2154
	9.0417	2117	710	2222	2084	2293	3740	2399	2220
	9.05	2183	804	2264	2136	2345	4037	2661	2275
	9.0583	2239	909	2296	2177	2384	4331	2935	2320
	9.0667	2286	1024	2316	2208	2411	4617	3219	2355
	9.075	2322	1149	2325	2227	2425	4891	3512	2379
	9.0833	2346	1283	2322	2235	2428	5149	3807	2391
	9.0917	2359	1428	2309	2233	2417	5386	4101	2391
	9.1	2361	1580	2284	2219	2395	5596	4390	2380
	9.1083	2352	1739	2249	2196	2363	5779	4670	2359
	9.1167	2333	1905	2205	2164	2321	5932	4935	2331
	9.125	2305	2074	2154	2123	2269	6052	5183	2294
	9.1333	2268	2242	2097	2076	2210	6138	5408	2250
	9.1417	2224	2410	2035	2022	2144	6190	5605	2198
	9.15	2176	2573	1971	1963	2073	6209	5772	2141
	9.1583	2122	2728	1902	1900	2000	6196	5909	2080
	9.1667	2063	2874	1830	1833	1924	6150	6013	2018
	9.175	2000	3009	1756	1764	1846	6075	6083	1954
	9.1833	1934	3130	1681	1694	1766	5974	6119	1887
	9.1917	1866	3238	1606	1623	1687	5850	6119	1819
	9.2	1798	3329	1534	1550	1609	5706	6086	1750
	9.2083	1728	3400	1462	1480	1532	5543	6024	1682
	9.2167	1659	3453	1392	1411	1457	5364	5932	1615
	9.225	1589	3486	1325	1345	1385	5171	5814	1549
	9.2333	1520	3498	1261	1280	1315	4970	5670	1484
	9.2417	1453	3491	1200	1217	1248	4763	5505	1420
	9.25	1388	3465	1141	1157	1184	4556	5322	1359
	9.2583	1325	3421	1086	1099	1124	4346	5124	1301
	9.2667	1265	3359	1033	1045	1067	4136	4916	1246
	9.275	1207	3282	983	993	1012	3929	4702	1193
	9.2833	1152	3192	936	945	960	3725	4484	1143
	9.2917	1099	3091	892	899	912	3526	4264	1095
	9.3	1048	2981	850	857	868	3333	4043	1049
	9.3083	999	2862	811	817	827	3148	3825	1005
	9.3167	954	2738	775	778	788	2971	3610	963
	9.325	911	2610	742	743	752	2802	3401	923
	9.3333	870	2481	710	710	718	2642	3200	886
	9.3417	831	2351	679	679	685	2489	3008	851
	9.35	794	2221	651	649	655	2345	2826	816
	9.3583	759	2093	624	622	626	2210	2653	784
	9.3667	726	1971	600	596	598	2083	2490	755
	9.375	695	1853	576	571	573	1965	2337	727
	9.3833	667	1739	554	548	549	1855	2194	701
	9.3917	642	1633	533	525	526	1753	2059	676
	9.4	619	1534	513	505	506	1659	1934	652
	9.4083	596	1441	495	486	486	1572	1819	630
	9.4167	575	1354	479	468	467	1492	1713	610
	9.425	555	1273	465	452	450	1417	1616	589
	9.4333	536	1197	453	436	434	1350	1526	570
	9.4417	519	1128	441	421	419	1289	1446	554
	9.45	502	1063	429	408	407	1233	1373	538
	9.4583	486	1004	418	396	394	1181	1306	524
	9.4667	470	950	406	386	382	1132	1243	511
	9.475	457	900	396	377	373	1087	1186	499
	9.4833	445	854	386	368	364	1046	1132	488
	9.4917	434	812	378	360	356	1008	1082	478
	9.5	424	774	369	353	348	974	1036	468
	9.5083	414	740	361	347	341	942	994	459
	9.5167	405	707	354	340	335	912	955	452
	9.525	397	677	348	334	330	884	918	447
	9.5333	391	650	343	329	325	858	886	443
	9.5417	385	625	338	325	321	836	855	440
	9.55	380	603	334	321	318	815	828	438
	9.5583	375	583	330	317	314	796	802	436
	9.5667	371	565	327	313	312	777	779	435
	9.575	368	547	324	310	311	761	756	434
	9.5833	364	530	321	308	309	746	734	434
	9.5917	363	515	320	306	309	733	714	434
	9.6	362	502	319	303	309	720	695	434
	9.6083	361	490	318	301	308	709	679	434
	9.6167	360	479	316	301	307	701	663	434
	9.625	359	469	315	301	305	692	650	433
	9.6333	359	461	315	301	303	684	638	433
	9.6417	360	454	315	300	301	677	627	433
	9.65	361	448	315	301	299	670	615	433
	9.6583	363	443	316	303	296	664	605	432
	9.6667	365	437	318	304	292	657	594	430
	9.675	367	432	321	307	288	652	584	428
	9.6833	370	427	323	310	284	648	577	424
	9.6917	373	424	325	312	280	645	569	420
	9.7	375	422	329	313	275	641	563	416
	9.7083	379	420	333	316	271	637	557	411
	9.7167	381	419	336	318	266	633	551	407
	9.725	384	418	340	321	260	631	546	402
	9.7333	388	417	344	325	253	629	541	397
	9.7417	391	416	348	328	247	627	538	390
	9.75	395	416	353	332	239	625	534	384
	9.7583	400	417	359	336	233	624	532	377
	9.7667	406	418	364	341	226	624	530	370
	9.775	411	420	371	346	217	624	529	362
	9.7833	417	422	377	352	209	626	528	353
	9.7917	422	424	383	357	199	628	527	344
	9.8	427	425	389	362	191	631	527	336
	9.8083	432	427	396	367	183	634	529	327
	9.8167	438	428	402	372	175	637	531	317
	9.825	443	430	406	377	167	639	534	307
	9.8333	446	432	410	383	159	643	535	298
	9.8417	448	436	413	389	150	648	536	290
	9.85	449	439	415	395	142	653	538	282
	9.8583	449	443	416	401	135	657	541	274
	9.8667	448	446	415	405	128	661	545	267
	9.875	446	450	415	408	121	665	550	260
	9.8833	441	454	413	409	116	669	553	254
	9.8917	436	459	410	409	112	673	557	248
	9.9	431	463	407	407	107	677	561	243
	9.9083	425	468	402	406	103	681	565	239
	9.9167	419	474	397	403	100	685	570	235
	9.925	413	479	391	401	96	690	576	230
	9.9333	405	483	384	396	93	695	581	227
	9.9417	397	488	378	391	91	699	587	225
	9.95	389	494	370	385	90	703	593	223
	9.9583	380	500	361	380	88	707	598	223
	9.9667	369	506	350	375	87	712	605	223
	9.975	358	512	340	369	87	716	610	223
	9.9833	347	518	328	362	86	720	616	223
	9.9917	336	525	316	355	87	724	623	224
	10	326	531	304	346	89	729	630	225
	10.0083	316	538	293	335	91	734	636	228
	10.0167	306	545	281	324	94	738	643	231
	10.025	296	552	271	313	97	743	649	235
	10.0333	286	559	262	302	100	747	655	241
	10.0417	276	567	254	292	103	753	662	247
	10.05	268	574	246	282	106	758	668	253
	10.0583	262	583	238	273	110	764	674	259
	10.0667	256	593	231	265	114	770	681	265
	10.075	251	601	226	257	119	777	689	271
	10.0833	247	608	221	250	125	784	697	279
	10.0917	244	615	217	244	130	792	705	287
	10.1	242	623	214	240	135	800	714	296
	10.1083	243	631	212	237	140	809	722	304
	10.1167	245	641	211	235	145	820	730	314
	10.125	247	650	211	234	150	832	741	322
	10.1333	250	660	211	233	155	843	751	331
	10.1417	254	671	214	235	161	855	763	340
	10.15	259	683	217	237	167	869	775	351
	10.1583	265	695	222	241	172	883	788	361
	10.1667	272	707	227	246	178	898	801	372
	10.175	279	719	232	252	185	913	817	383
	10.1833	287	731	237	259	192	930	833	394
	10.1917	295	743	242	266	199	947	851	405
	10.2	304	755	248	274	207	965	870	415
	10.2083	313	768	254	283	214	983	890	425
	10.2167	320	780	260	292	221	1003	912	434
	10.225	327	794	266	301	227	1024	934	443
	10.2333	336	807	272	312	233	1046	957	452
	10.2417	345	819	277	322	238	1068	981	461
	10.25	354	833	283	332	244	1091	1008	470
	10.2583	362	846	288	340	249	1115	1035	479
	10.2667	370	860	293	348	255	1141	1065	487
	10.275	379	874	297	354	260	1168	1096	495
	10.2833	386	888	301	360	266	1196	1128	504
	10.2917	394	902	306	365	272	1223	1162	512
	10.3	401	916	310	369	278	1249	1195	519
	10.3083	407	928	315	374	283	1275	1229	525
	10.3167	412	941	319	380	289	1301	1263	531
	10.325	417	954	324	385	294	1326	1293	536
	10.3333	422	966	329	389	299	1348	1321	541
	10.3417	427	978	335	392	304	1369	1347	545
	10.35	431	989	339	395	309	1388	1372	548
	10.3583	435	1001	345	398	314	1405	1393	552
	10.3667	439	1012	350	401	320	1418	1412	555
	10.375	443	1024	355	405	326	1430	1428	558
	10.3833	448	1036	360	409	333	1439	1440	562
	10.3917	452	1049	367	415	341	1447	1449	566
	10.4	457	1063	377	422	350	1453	1455	572
	10.4083	464	1079	389	431	361	1456	1456	579
	10.4167	472	1098	404	442	374	1458	1455	589
	10.425	485	1119	422	457	391	1458	1450	604
	10.4333	500	1141	446	477	415	1458	1443	623
	10.4417	519	1165	477	502	446	1458	1435	649
	10.45	544	1191	517	535	486	1459	1426	682
	10.4583	576	1216	568	578	537	1465	1416	725
	10.4667	620	1241	632	631	602	1477	1409	781
	10.475	675	1264	708	696	680	1496	1405	849
	10.4833	744	1286	797	773	772	1527	1405	931
	10.4917	826	1306	899	863	880	1573	1412	1025
	10.5	923	1325	1014	965	1003	1639	1428	1132
	10.5083	1032	1343	1140	1077	1138	1728	1458	1251
	10.5167	1152	1363	1276	1198	1283	1845	1505	1379
	10.525	1282	1386	1416	1323	1433	1994	1574	1515
	10.5333	1417	1412	1556	1449	1584	2179	1668	1652
	10.5417	1552	1442	1689	1573	1731	2401	1793	1785
	10.55	1684	1481	1812	1688	1869	2660	1953	1911
	10.5583	1807	1530	1921	1791	1995	2953	2151	2026
	10.5667	1916	1593	2012	1879	2102	3273	2386	2125
	10.575	2008	1674	2083	1951	2188	3612	2659	2205
	10.5833	2081	1774	2131	2001	2250	3957	2968	2263
	10.5917	2132	1895	2156	2030	2285	4296	3303	2296
	10.6	2158	2039	2158	2037	2295	4613	3655	2306
	10.6083	2163	2209	2137	2022	2278	4892	4010	2292
	10.6167	2146	2402	2094	1989	2238	5119	4352	2257
	10.625	2110	2614	2034	1939	2177	5284	4666	2203
	10.6333	2054	2840	1960	1875	2099	5379	4936	2132
	10.6417	1982	3072	1873	1798	2009	5403	5148	2050
	10.65	1897	3301	1778	1713	1908	5355	5290	1958
	10.6583	1803	3516	1678	1622	1799	5243	5360	1858
	10.6667	1703	3706	1576	1529	1687	5073	5354	1755
	10.675	1601	3859	1474	1435	1575	4859	5276	1652
	10.6833	1500	3968	1375	1344	1465	4615	5135	1553
	10.6917	1402	4025	1280	1257	1361	4354	4939	1459
	10.7	1310	4029	1192	1177	1262	4082	4703	1370
	10.7083	1223	3979	1112	1101	1172	3813	4441	1287
	10.7167	1142	3881	1038	1031	1089	3555	4164	1211
	10.725	1067	3741	972	969	1014	3311	3883	1143
	10.7333	1000	3569	913	913	946	3088	3607	1082
	10.7417	941	3375	860	864	886	2888	3346	1028
	10.75	889	3169	814	819	833	2710	3104	979
	10.7583	842	2960	773	780	785	2555	2885	936
	10.7667	801	2757	737	746	743	2420	2688	897
	10.775	764	2566	705	716	705	2305	2516	862
	10.7833	732	2388	676	688	672	2206	2366	828
	10.7917	704	2227	650	662	642	2123	2238	798
	10.8	679	2086	626	638	614	2053	2129	772
	10.8083	656	1962	604	618	590	1994	2036	748
	10.8167	636	1855	584	599	568	1944	1956	725
	10.825	619	1763	565	583	548	1902	1887	704
	10.8333	604	1684	548	568	530	1865	1830	686
	10.8417	590	1618	533	554	514	1833	1781	669
	10.85	579	1562	520	541	500	1805	1739	655
	10.8583	569	1515	509	530	488	1781	1703	642
	10.8667	560	1476	500	521	478	1759	1671	630
	10.875	551	1442	492	513	469	1740	1643	620
	10.8833	544	1413	485	505	461	1723	1618	613
	10.8917	538	1389	479	499	456	1707	1596	607
	10.9	534	1368	474	494	451	1694	1577	601
	10.9083	531	1351	469	490	447	1682	1561	597
	10.9167	528	1337	467	487	444	1672	1548	593
	10.925	527	1325	466	485	441	1664	1538	590
	10.9333	527	1315	464	483	440	1657	1528	589
	10.9417	527	1308	464	483	439	1652	1520	588
	10.95	527	1303	464	483	439	1646	1513	588
	10.9583	528	1300	465	484	439	1642	1509	589
	10.9667	529	1298	466	486	439	1639	1506	591
	10.975	529	1295	468	489	441	1637	1504	592
	10.9833	529	1294	471	491	443	1637	1503	594
	10.9917	530	1293	473	493	445	1637	1503	596
	11	531	1294	475	495	447	1638	1504	599
	11.0083	532	1295	476	496	448	1639	1505	601
	11.0167	532	1297	475	496	449	1640	1508	604
	11.025	531	1299	474	495	451	1643	1511	606
	11.0333	531	1302	473	495	452	1647	1514	607
	11.0417	533	1303	471	494	454	1651	1518	609
	11.05	535	1305	470	493	455	1657	1522	611
	11.0583	537	1307	468	492	456	1662	1527	612
	11.0667	537	1308	468	490	458	1668	1533	614
	11.075	538	1309	468	489	459	1674	1538	615
	11.0833	540	1312	469	490	461	1680	1543	617
	11.0917	542	1314	469	491	463	1687	1548	619
	11.1	544	1316	470	492	464	1693	1553	620
	11.1083	546	1318	471	493	466	1701	1558	620
	11.1167	548	1320	474	496	468	1708	1564	619
	11.125	550	1321	477	500	468	1714	1570	617
	11.1333	552	1322	481	504	468	1722	1577	615
	11.1417	554	1324	488	510	467	1730	1583	613
	11.15	556	1323	497	518	468	1738	1588	613
	11.1583	559	1322	510	530	472	1746	1594	617
	11.1667	565	1319	527	546	480	1755	1600	625
	11.175	573	1317	550	568	496	1765	1608	640
	11.1833	587	1316	582	597	520	1777	1617	665
	11.1917	608	1315	624	635	555	1792	1629	702
	11.2	640	1315	677	681	604	1814	1643	752
	11.2083	683	1316	739	734	666	1845	1661	815
	11.2167	738	1319	809	794	740	1887	1687	890
	11.225	803	1325	885	857	823	1944	1724	971
	11.2333	873	1334	961	920	911	2018	1773	1055
	11.2417	944	1347	1033	978	998	2113	1840	1136
	11.25	1011	1367	1097	1028	1079	2225	1929	1210
	11.2583	1071	1397	1148	1068	1148	2352	2040	1271
	11.2667	1118	1440	1183	1096	1200	2488	2170	1316
	11.275	1150	1499	1201	1110	1234	2621	2315	1344
	11.2833	1167	1580	1204	1111	1250	2742	2465	1353
	11.2917	1168	1681	1191	1099	1246	2842	2607	1344
	11.3	1155	1799	1164	1076	1226	2912	2732	1320
	11.3083	1130	1929	1126	1045	1190	2946	2829	1283
	11.3167	1095	2063	1079	1005	1142	2944	2891	1236
	11.325	1053	2191	1027	961	1087	2910	2913	1182
	11.3333	1005	2303	971	915	1026	2852	2900	1125
	11.3417	956	2388	914	868	965	2773	2853	1069
	11.35	906	2437	859	823	904	2681	2780	1014
	11.3583	858	2448	808	781	846	2585	2688	962
	11.3667	813	2423	762	743	794	2490	2586	916
	11.375	772	2366	720	708	746	2401	2482	874
	11.3833	735	2284	683	678	704	2320	2382	836
	11.3917	702	2186	651	653	666	2249	2290	804
	11.4	675	2081	624	632	632	2189	2208	777
	11.4083	652	1977	602	615	604	2138	2137	752
	11.4167	633	1879	583	600	580	2096	2079	730
	11.425	618	1790	569	588	560	2061	2032	711
	11.4333	605	1713	557	579	541	2033	1994	695
	11.4417	594	1648	548	573	526	2010	1965	683
	11.45	585	1593	541	569	513	1991	1942	673
	11.4583	577	1549	536	567	503	1978	1926	665
	11.4667	571	1515	533	566	494	1967	1913	661
	11.475	566	1489	530	566	488	1958	1904	658
	11.4833	562	1469	528	567	483	1951	1896	657
	11.4917	560	1452	526	568	480	1947	1892	658
	11.5	559	1439	525	569	479	1944	1889	660
	11.5083	560	1430	522	570	479	1943	1887	662
	11.5167	561	1424	519	572	478	1942	1887	667
	11.525	566	1420	518	573	478	1944	1889	673
	11.5333	572	1417	517	573	478	1948	1891	679
	11.5417	579	1417	517	574	478	1953	1894	687
	11.55	588	1417	516	576	478	1958	1898	697
	11.5583	601	1418	518	580	478	1964	1902	710
	11.5667	617	1421	519	584	481	1971	1906	726
	11.575	636	1424	522	590	484	1980	1909	744
	11.5833	659	1426	526	597	489	1991	1913	764
	11.5917	683	1430	533	606	496	2004	1917	786
	11.6	709	1434	543	618	506	2019	1923	809
	11.6083	737	1439	555	632	519	2036	1930	834
	11.6167	766	1445	568	646	534	2056	1938	859
	11.625	793	1451	585	663	551	2079	1948	884
	11.6333	819	1456	603	681	570	2108	1962	908
	11.6417	845	1463	621	700	589	2141	1978	929
	11.65	868	1471	638	717	608	2177	1997	948
	11.6583	890	1480	653	734	625	2215	2018	963
	11.6667	910	1490	666	748	639	2253	2042	976
	11.675	928	1501	676	760	650	2291	2066	984
	11.6833	945	1515	683	769	658	2326	2088	989
	11.6917	961	1530	685	774	663	2359	2108	991
	11.7	973	1547	685	777	665	2388	2127	990
	11.7083	983	1567	682	778	664	2412	2142	985
	11.7167	992	1589	678	777	661	2430	2154	977
	11.725	997	1611	672	775	656	2442	2163	966
	11.7333	1000	1633	665	772	650	2450	2168	955
	11.7417	998	1653	658	768	643	2454	2171	942
	11.75	992	1670	651	764	634	2452	2170	929
	11.7583	985	1683	644	761	625	2448	2167	916
	11.7667	976	1690	638	758	617	2441	2164	904
	11.775	968	1693	632	756	608	2433	2159	892
	11.7833	961	1692	628	755	599	2425	2154	882
	11.7917	958	1688	625	753	589	2418	2149	877
	11.8	960	1680	623	753	581	2412	2147	878
	11.8083	970	1671	621	754	574	2406	2147	888
	11.8167	989	1660	620	756	568	2403	2147	905
	11.825	1020	1650	620	760	562	2402	2150	932
	11.8333	1064	1640	620	766	557	2403	2154	967
	11.8417	1119	1629	620	772	552	2405	2162	1010
	11.85	1181	1621	619	779	550	2410	2173	1059
	11.8583	1249	1614	619	785	549	2416	2189	1108
	11.8667	1318	1607	618	791	549	2425	2209	1157
	11.875	1385	1602	617	796	549	2437	2233	1201
	11.8833	1444	1597	617	800	551	2451	2262	1239
	11.8917	1492	1593	616	804	553	2467	2296	1269
	11.9	1527	1590	616	809	555	2484	2334	1290
	11.9083	1547	1587	617	814	558	2502	2375	1302
	11.9167	1553	1585	619	819	560	2519	2416	1303
	11.925	1545	1584	621	823	562	2535	2458	1296
	11.9333	1525	1584	622	828	564	2549	2496	1281
	11.9417	1492	1584	622	832	566	2560	2529	1261
	11.95	1450	1586	622	836	568	2567	2555	1234
	11.9583	1402	1589	620	841	568	2571	2574	1202
	11.9667	1349	1593	619	845	568	2572	2585	1168
	11.975	1292	1597	617	848	567	2570	2589	1131
	11.9833	1233	1600	614	851	566	2567	2585	1094
	11.9917	1174	1605	610	853	566	2562	2576	1057
	12	1115	1609	607	856	566	2555	2563	1020
	12.0083	1059	1610	604	861	566	2548	2546	985
	12.0167	1006	1610	601	868	567	2542	2527	953
	12.025	957	1609	599	876	567	2538	2507	923
	12.0333	910	1606	597	885	566	2536	2486	897
	12.0417	868	1602	596	894	566	2536	2467	874
	12.05	832	1596	595	903	567	2538	2449	856
	12.0583	802	1589	594	912	568	2542	2433	843
	12.0667	777	1581	593	922	569	2548	2418	837
	12.075	758	1574	593	933	571	2556	2404	838
	12.0833	746	1568	593	945	574	2564	2392	848
	12.0917	742	1563	592	958	577	2574	2381	870
	12.1	747	1558	593	971	580	2586	2372	905
	12.1083	761	1553	595	984	583	2600	2362	953
	12.1167	785	1548	596	998	585	2616	2354	1015
	12.125	817	1543	597	1012	587	2635	2349	1089
	12.1333	858	1537	599	1027	590	2656	2348	1172
	12.1417	903	1533	600	1042	593	2679	2351	1259
	12.15	950	1529	603	1057	596	2706	2359	1344
	12.1583	995	1526	604	1072	597	2733	2372	1423
	12.1667	1035	1523	606	1088	599	2760	2389	1491
	12.175	1068	1520	609	1104	599	2786	2411	1546
	12.1833	1091	1518	611	1120	600	2811	2433	1586
	12.1917	1106	1517	613	1136	601	2833	2456	1608
	12.2	1111	1516	615	1152	603	2850	2478	1614
	12.2083	1107	1518	618	1168	605	2863	2497	1606
	12.2167	1096	1519	621	1186	606	2870	2512	1586
	12.225	1077	1520	625	1203	607	2873	2521	1557
	12.2333	1054	1520	629	1220	610	2870	2523	1521
	12.2417	1026	1521	634	1237	612	2864	2521	1477
	12.25	997	1523	638	1254	614	2855	2514	1431
	12.2583	966	1526	643	1270	617	2845	2503	1382
	12.2667	934	1528	648	1288	619	2833	2488	1333
	12.275	902	1532	654	1306	621	2819	2470	1286
	12.2833	871	1537	660	1324	625	2804	2452	1244
	12.2917	841	1542	665	1343	630	2789	2434	1207
	12.3	814	1550	670	1362	634	2775	2416	1178
	12.3083	790	1558	676	1383	640	2760	2399	1155
	12.3167	769	1568	683	1404	647	2746	2385	1139
	12.325	751	1577	690	1426	655	2734	2374	1133
	12.3333	736	1589	697	1450	664	2725	2368	1135
	12.3417	726	1602	706	1475	674	2720	2369	1142
	12.35	718	1616	714	1501	684	2721	2376	1155
	12.3583	713	1631	724	1527	695	2726	2391	1171
	12.3667	709	1649	733	1553	707	2735	2413	1189
	12.375	707	1668	742	1577	718	2748	2441	1205
	12.3833	704	1687	751	1602	729	2764	2477	1218
	12.3917	703	1706	759	1625	740	2781	2517	1228
	12.4	703	1725	766	1648	751	2799	2559	1235
	12.4083	704	1742	774	1671	760	2816	2601	1239
	12.4167	709	1759	781	1694	767	2830	2639	1241
	12.425	717	1773	787	1720	775	2838	2673	1244
	12.4333	731	1783	793	1749	782	2843	2697	1249
	12.4417	752	1790	799	1782	790	2843	2710	1259
	12.45	782	1796	806	1819	800	2838	2712	1276
	12.4583	820	1798	814	1861	811	2829	2705	1300
	12.4667	867	1797	824	1908	825	2820	2691	1331
	12.475	921	1793	836	1961	842	2815	2669	1370
	12.4833	980	1788	850	2015	864	2818	2645	1415
	12.4917	1043	1781	866	2071	889	2831	2620	1465
	12.5	1106	1774	883	2125	916	2860	2598	1516
	12.5083	1164	1765	901	2175	945	2906	2581	1567
	12.5167	1214	1757	919	2217	976	2975	2572	1615
	12.525	1256	1751	938	2253	1006	3067	2572	1657
	12.5333	1287	1748	954	2283	1035	3182	2584	1690
	12.5417	1308	1747	967	2305	1061	3314	2609	1711
	12.55	1317	1750	976	2318	1080	3454	2645	1721
	12.5583	1314	1757	982	2323	1092	3587	2691	1718
	12.5667	1303	1768	985	2323	1099	3696	2741	1705
	12.575	1282	1783	984	2319	1100	3770	2789	1682
	12.5833	1253	1801	979	2311	1097	3800	2829	1651
	12.5917	1219	1819	973	2300	1090	3786	2857	1614
	12.6	1180	1836	964	2288	1079	3734	2869	1573
	12.6083	1138	1853	954	2277	1065	3656	2866	1531
	12.6167	1094	1867	943	2266	1051	3560	2847	1488
	12.625	1050	1875	931	2257	1037	3457	2817	1444
	12.6333	1007	1878	919	2250	1022	3357	2778	1401
	12.6417	965	1875	907	2245	1008	3264	2736	1360
	12.65	927	1869	895	2243	994	3179	2692	1322
	12.6583	891	1859	885	2244	980	3104	2650	1287
	12.6667	858	1847	875	2250	968	3038	2611	1254
	12.675	826	1834	865	2259	957	2981	2574	1225
	12.6833	799	1821	857	2272	947	2932	2541	1198
	12.6917	776	1807	850	2287	939	2890	2512	1173
	12.7	755	1793	843	2306	931	2855	2487	1152
	12.7083	737	1778	838	2327	924	2828	2467	1135
	12.7167	722	1764	833	2351	918	2810	2454	1120
	12.725	710	1752	830	2377	912	2800	2447	1108
	12.7333	699	1740	826	2403	905	2796	2447	1098
	12.7417	691	1729	822	2431	901	2800	2453	1090
	12.75	685	1720	819	2459	895	2812	2464	1085
	12.7583	682	1712	816	2487	890	2832	2481	1082
	12.7667	680	1706	813	2517	884	2863	2502	1079
	12.775	678	1701	810	2545	878	2907	2527	1074
	12.7833	676	1696	807	2573	872	2968	2558	1069
	12.7917	674	1692	804	2599	866	3046	2597	1061
	12.8	670	1688	800	2624	859	3143	2644	1050
	12.8083	665	1685	797	2648	852	3262	2701	1039
	12.8167	659	1681	792	2670	844	3402	2768	1027
	12.825	652	1678	788	2690	836	3561	2846	1016
	12.8333	645	1675	784	2708	829	3731	2931	1003
	12.8417	637	1671	781	2725	822	3905	3021	991
	12.85	629	1666	777	2739	816	4074	3112	980
	12.8583	621	1661	772	2752	810	4231	3201	968
	12.8667	615	1657	768	2764	805	4368	3284	957
	12.875	608	1653	764	2775	799	4477	3355	947
	12.8833	602	1649	761	2785	794	4552	3411	938
	12.8917	598	1645	757	2793	789	4591	3449	928
	12.9	594	1640	753	2801	784	4593	3466	919
	12.9083	590	1635	749	2807	779	4559	3463	910
	12.9167	586	1630	745	2811	773	4493	3438	902
	12.925	582	1624	741	2814	767	4399	3395	892
	12.9333	577	1620	737	2817	761	4284	3336	883
	12.9417	573	1615	732	2819	757	4153	3264	875
	12.95	569	1611	728	2820	753	4011	3180	868
	12.9583	566	1607	723	2819	748	3864	3091	860
	12.9667	562	1604	719	2818	742	3718	3000	854
	12.975	558	1601	716	2816	736	3576	2909	848
	12.9833	554	1599	711	2813	731	3444	2821	841
	12.9917	551	1597	706	2808	724	3319	2736	834
	13	548	1594	702	2804	719	3205	2656	828
	13.0083	545	1591	697	2799	714	3104	2583	822
	13.0167	541	1588	692	2793	709	3016	2516	817
	13.025	537	1586	687	2787	704	2944	2457	812
	13.0333	535	1584	683	2781	698	2886	2405	807
	13.0417	533	1582	677	2775	693	2844	2359	803
	13.05	530	1581	672	2769	687	2814	2322	799
	13.0583	528	1580	667	2763	682	2795	2293	796
	13.0667	526	1579	664	2755	677	2784	2270	792
	13.075	524	1576	661	2748	672	2780	2251	790
	13.0833	523	1574	657	2743	668	2779	2237	790
	13.0917	523	1571	654	2740	664	2779	2226	791
	13.1	524	1569	651	2738	660	2776	2217	794
	13.1083	527	1568	649	2736	657	2772	2210	799
	13.1167	532	1566	647	2734	655	2764	2204	808
	13.125	538	1563	646	2733	654	2755	2199	820
	13.1333	547	1561	644	2733	651	2745	2195	834
	13.1417	557	1559	642	2734	649	2734	2193	847
	13.15	566	1555	641	2734	647	2724	2193	860
	13.1583	574	1552	639	2734	645	2718	2197	870
	13.1667	580	1550	637	2732	642	2713	2204	877
	13.175	584	1548	635	2729	640	2709	2216	882
	13.1833	585	1547	634	2725	637	2708	2231	884
	13.1917	586	1545	633	2721	634	2707	2246	883
	13.2	585	1542	632	2715	632	2708	2260	880
	13.2083	583	1540	632	2708	630	2709	2272	876
	13.2167	582	1539	632	2702	628	2712	2281	871
	13.225	580	1538	633	2694	626	2718	2288	865
	13.2333	577	1535	633	2687	624	2732	2295	859
	13.2417	575	1531	634	2680	623	2755	2302	854
	13.25	572	1529	635	2675	623	2792	2315	849
	13.2583	570	1528	637	2671	623	2847	2335	843
	13.2667	568	1527	638	2666	624	2923	2365	837
	13.275	566	1525	640	2662	625	3019	2407	831
	13.2833	564	1522	642	2659	626	3133	2462	824
	13.2917	562	1520	644	2656	630	3262	2528	816
	13.3	561	1518	647	2653	636	3396	2603	809
	13.3083	559	1516	650	2651	644	3529	2683	802
	13.3167	558	1515	651	2650	655	3650	2761	796
	13.325	557	1515	652	2650	669	3750	2834	790
	13.3333	555	1516	652	2651	685	3822	2894	784
	13.3417	554	1516	652	2653	701	3865	2939	778
	13.35	551	1517	652	2657	716	3875	2965	772
	13.3583	549	1518	652	2660	728	3850	2972	767
	13.3667	546	1519	651	2664	738	3796	2959	761
	13.375	543	1522	651	2669	744	3718	2929	755
	13.3833	539	1527	651	2675	747	3619	2884	748
	13.3917	536	1533	650	2683	747	3506	2827	741
	13.4	532	1541	649	2693	743	3384	2761	734
	13.4083	528	1550	649	2705	737	3259	2688	727
	13.4167	523	1559	650	2718	728	3136	2610	720
	13.425	520	1568	649	2733	718	3017	2532	713
	13.4333	518	1574	648	2750	707	2907	2458	708
	13.4417	514	1578	647	2769	696	2806	2388	704
	13.45	512	1578	646	2789	685	2714	2321	701
	13.4583	510	1575	646	2811	675	2631	2261	698
	13.4667	509	1568	646	2835	665	2558	2206	696
	13.475	509	1557	646	2861	655	2495	2157	694
	13.4833	509	1544	646	2887	646	2440	2114	693
	13.4917	510	1529	645	2914	639	2393	2076	691
	13.5	510	1516	645	2942	633	2353	2044	690
	13.5083	509	1503	644	2971	627	2319	2015	688
	13.5167	508	1492	643	2999	621	2291	1990	686
	13.525	505	1482	641	3027	617	2267	1969	683
	13.5333	504	1474	639	3057	612	2244	1952	680
	13.5417	503	1467	638	3086	609	2224	1936	678
	13.55	502	1460	636	3114	606	2206	1920	676
	13.5583	499	1454	636	3142	603	2189	1906	673
	13.5667	496	1448	635	3169	600	2171	1893	669
	13.575	493	1444	634	3195	598	2154	1882	665
	13.5833	491	1439	632	3221	596	2137	1871	661
	13.5917	488	1436	631	3245	594	2121	1861	658
	13.6	485	1432	632	3269	592	2106	1851	655
	13.6083	483	1428	632	3292	591	2090	1841	654
	13.6167	482	1424	631	3313	590	2075	1832	655
	13.625	483	1420	629	3332	589	2059	1825	661
	13.6333	486	1417	629	3350	588	2045	1817	673
	13.6417	492	1413	628	3366	586	2032	1810	696
	13.65	501	1410	627	3379	586	2019	1803	732
	13.6583	516	1408	626	3390	584	2008	1797	787
	13.6667	537	1405	625	3397	583	1997	1793	864
	13.675	565	1404	624	3402	581	1988	1789	965
	13.6833	600	1402	624	3406	579	1980	1787	1088
	13.6917	643	1400	623	3406	577	1973	1787	1230
	13.7	691	1397	621	3403	575	1967	1790	1383
	13.7083	744	1396	619	3396	572	1962	1795	1539
	13.7167	797	1394	617	3386	570	1959	1805	1686
	13.725	845	1393	616	3374	568	1955	1818	1812
	13.7333	886	1391	615	3361	566	1951	1834	1916
	13.7417	918	1390	613	3345	563	1949	1852	1991
	13.75	939	1387	612	3326	559	1946	1871	2036
	13.7583	951	1385	609	3305	555	1943	1890	2052
	13.7667	955	1382	608	3282	552	1941	1905	2041
	13.775	951	1379	606	3258	550	1938	1918	2008
	13.7833	939	1377	604	3233	548	1936	1928	1956
	13.7917	921	1374	601	3207	544	1932	1933	1890
	13.8	899	1371	598	3179	539	1929	1931	1812
	13.8083	873	1367	596	3150	535	1926	1924	1725
	13.8167	845	1364	593	3121	531	1921	1913	1634
	13.825	818	1361	591	3091	528	1916	1898	1540
	13.8333	790	1358	590	3061	527	1910	1882	1448
	13.8417	762	1355	588	3030	524	1905	1864	1358
	13.85	734	1352	586	2999	521	1900	1847	1273
	13.8583	707	1349	584	2969	519	1895	1829	1192
	13.8667	682	1346	582	2939	517	1890	1811	1117
	13.875	658	1341	581	2909	516	1886	1793	1048
	13.8833	636	1337	582	2881	515	1884	1777	987
	13.8917	618	1335	582	2853	515	1887	1764	932
	13.9	601	1335	582	2825	514	1896	1756	883
	13.9083	586	1334	582	2797	513	1912	1754	840
	13.9167	571	1334	581	2770	513	1936	1758	801
	13.925	558	1334	582	2743	513	1970	1769	766
	13.9333	547	1334	582	2718	513	2014	1787	735
	13.9417	535	1336	583	2692	512	2067	1813	709
	13.95	525	1339	583	2667	512	2128	1846	687
	13.9583	516	1341	583	2643	512	2191	1883	668
	13.9667	509	1344	583	2620	512	2252	1922	652
	13.975	503	1348	582	2597	513	2307	1959	641
	13.9833	500	1352	581	2575	513	2352	1992	634
	13.9917	502	1356	580	2556	514	2384	2018	634
	14	515	1360	581	2540	514	2401	2037	647
	14.0083	548	1362	582	2532	514	2404	2047	686
	14.0167	617	1364	583	2533	516	2394	2048	766
	14.025	748	1366	585	2552	520	2371	2042	914
	14.0333	979	1367	589	2597	528	2340	2031	1162
	14.0417	1352	1367	597	2675	542	2304	2020	1553
	14.05	1918	1366	608	2800	564	2265	2013	2129
	14.0583	2724	1365	624	2978	594	2228	2020	2926
	14.0667	3803	1362	647	3211	636	2197	2054	3964
	14.075	5160	1359	675	3500	689	2178	2133	5235
	14.0833	6768	1355	709	3833	752	2176	2280	6701
	14.0917	8563	1351	746	4194	823	2195	2518	8292
	14.1	10446	1348	785	4559	899	2236	2874	9918
	14.1083	12303	1345	823	4907	974	2302	3363	11476
	14.1167	14019	1343	859	5215	1045	2392	3990	12874
	14.125	15494	1341	890	5466	1108	2501	4746	14035
	14.1333	16658	1341	915	5651	1159	2620	5602	14911
	14.1417	17477	1343	933	5766	1198	2741	6512	15486
	14.15	17944	1346	946	5816	1224	2854	7417	15765
	14.1583	18080	1352	954	5805	1236	2951	8253	15773
	14.1667	17924	1361	956	5742	1238	3023	8965	15544
	14.175	17521	1371	953	5634	1230	3067	9504	15116
	14.1833	16917	1383	946	5491	1213	3081	9844	14526
	14.1917	16152	1397	935	5318	1189	3064	9975	13809
	14.2	15266	1412	920	5125	1159	3019	9906	12997
	14.2083	14291	1426	903	4915	1123	2953	9657	12120
	14.2167	13258	1440	882	4695	1082	2872	9261	11204
	14.225	12197	1452	860	4469	1038	2779	8754	10275
	14.2333	11134	1462	838	4243	993	2679	8171	9355
	14.2417	10091	1469	814	4021	948	2577	7546	8463
	14.25	9089	1475	790	3808	902	2477	6912	7615
	14.2583	8143	1479	766	3606	859	2382	6291	6821
	14.2667	7262	1480	742	3419	817	2294	5703	6087
	14.275	6453	1480	720	3246	778	2214	5159	5415
	14.2833	5715	1477	698	3087	742	2144	4668	4804
	14.2917	5046	1472	678	2942	709	2083	4233	4252
	14.3	4445	1465	659	2810	678	2031	3856	3755
	14.3083	3905	1455	641	2690	649	1987	3532	3309
	14.3167	3420	1443	625	2581	622	1950	3257	2908
	14.325	2986	1430	610	2483	597	1920	3026	2550
	14.3333	2600	1415	597	2393	576	1896	2832	2232
	14.3417	2258	1401	586	2312	556	1877	2669	1952
	14.35	1957	1386	575	2239	539	1864	2531	1706
	14.3583	1695	1372	566	2174	524	1855	2415	1492
	14.3667	1468	1358	559	2118	511	1851	2317	1308
	14.375	1275	1345	553	2068	500	1851	2233	1154
	14.3833	1112	1333	548	2023	490	1854	2161	1026
	14.3917	979	1323	544	1984	480	1861	2101	921
	14.4	871	1315	538	1949	472	1871	2051	836
	14.4083	784	1310	533	1919	465	1882	2009	767
	14.4167	716	1306	528	1892	459	1894	1976	712
	14.425	664	1303	523	1867	454	1905	1948	668
	14.4333	624	1302	518	1844	450	1914	1926	633
	14.4417	592	1302	515	1823	447	1923	1909	608
	14.45	568	1302	513	1803	445	1931	1896	589
	14.4583	551	1302	512	1786	444	1936	1887	574
	14.4667	539	1302	511	1769	444	1938	1880	563
	14.475	530	1302	511	1755	444	1939	1874	555
	14.4833	524	1301	513	1742	445	1937	1868	550
	14.4917	520	1298	516	1730	448	1934	1863	547
	14.5	518	1296	518	1719	451	1931	1857	545
	14.5083	518	1293	522	1710	454	1927	1851	544
	14.5167	518	1289	525	1699	457	1923	1845	545
	14.525	519	1285	527	1688	460	1918	1839	545
	14.5333	518	1281	529	1677	462	1913	1832	545
	14.5417	518	1278	530	1666	463	1909	1827	546
	14.55	518	1276	530	1654	464	1904	1824	547
	14.5583	516	1276	529	1642	465	1899	1819	548
	14.5667	514	1276	527	1630	464	1894	1814	549
	14.575	512	1277	525	1616	463	1886	1808	550
	14.5833	511	1277	522	1603	461	1878	1801	551
	14.5917	510	1278	519	1589	458	1870	1795	554
	14.6	508	1281	516	1577	455	1860	1789	555
	14.6083	507	1283	513	1565	452	1851	1781	555
	14.6167	506	1285	508	1555	450	1842	1772	557
	14.625	505	1286	505	1545	448	1832	1762	559
	14.6333	506	1288	502	1535	446	1823	1753	561
	14.6417	506	1288	501	1525	443	1814	1744	563
	14.65	506	1287	500	1516	440	1807	1737	564
	14.6583	506	1285	499	1509	438	1801	1731	563
	14.6667	506	1283	497	1502	436	1795	1726	563
	14.675	506	1279	496	1494	435	1791	1722	561
	14.6833	505	1276	495	1487	433	1789	1720	559
	14.6917	503	1273	494	1479	433	1787	1722	555
	14.7	500	1271	493	1470	432	1786	1726	550
	14.7083	496	1269	492	1461	431	1787	1732	545
	14.7167	492	1265	490	1450	430	1790	1739	538
	14.725	489	1263	488	1439	428	1795	1746	531
	14.7333	485	1261	485	1428	426	1803	1754	525
	14.7417	482	1260	483	1416	425	1813	1761	519
	14.75	478	1261	482	1404	422	1825	1769	514
	14.7583	474	1262	481	1392	421	1839	1776	509
	14.7667	472	1263	480	1380	420	1857	1783	504
	14.775	469	1263	478	1369	420	1879	1791	499
	14.7833	468	1264	478	1357	420	1904	1800	495
	14.7917	466	1265	477	1346	418	1929	1809	491
	14.8	466	1266	476	1336	417	1954	1817	488
	14.8083	465	1267	475	1326	416	1975	1825	486
	14.8167	467	1267	474	1318	417	1993	1832	484
	14.825	469	1267	476	1311	419	2007	1837	485
	14.8333	473	1266	479	1307	422	2014	1840	488
	14.8417	478	1265	484	1305	427	2017	1840	492
	14.85	486	1265	492	1304	434	2015	1839	498
	14.8583	495	1265	501	1306	444	2012	1838	506
	14.8667	506	1266	511	1309	455	2008	1838	515
	14.875	518	1267	523	1312	467	2007	1840	525
	14.8833	530	1268	534	1315	478	2008	1847	536
	14.8917	542	1271	544	1318	490	2014	1858	546
	14.9	552	1275	554	1319	500	2024	1873	555
	14.9083	561	1282	561	1318	509	2038	1894	562
	14.9167	567	1292	566	1316	515	2054	1918	567
	14.925	571	1305	568	1311	519	2072	1946	570
	14.9333	572	1322	568	1304	519	2087	1973	570
	14.9417	571	1342	567	1297	519	2098	1997	569
	14.95	567	1366	564	1287	516	2105	2017	565
	14.9583	563	1391	559	1275	511	2107	2031	560
	14.9667	558	1415	552	1263	505	2102	2038	554
	14.975	551	1438	544	1251	499	2090	2037	547
	14.9833	544	1458	537	1238	491	2073	2027	540
	14.9917	536	1473	529	1225	483	2052	2010	532
	15	528	1483	521	1212	476	2028	1988	523
	15.0083	519	1488	514	1199	469	2002	1962	516
	15.0167	511	1489	506	1187	462	1975	1933	509
	15.025	504	1485	498	1175	455	1947	1904	503
	15.0333	498	1476	490	1164	448	1920	1875	498
	15.0417	491	1462	485	1153	442	1895	1847	491
	15.05	485	1445	480	1142	437	1874	1821	486
	15.0583	480	1426	474	1133	433	1856	1798	482
	15.0667	475	1407	469	1123	429	1842	1779	479
	15.075	471	1388	465	1115	425	1833	1765	475
	15.0833	468	1369	462	1106	421	1831	1756	472
	15.0917	466	1351	460	1098	419	1836	1751	469
	15.1	464	1334	458	1090	416	1850	1752	467
	15.1083	461	1320	457	1083	414	1870	1758	464
	15.1167	458	1307	456	1076	413	1895	1768	462
	15.125	455	1297	456	1069	412	1923	1782	460
	15.1333	454	1288	454	1062	410	1953	1798	458
	15.1417	453	1281	453	1056	408	1981	1813	457
	15.15	452	1276	451	1050	407	2003	1827	455
	15.1583	452	1272	450	1044	405	2019	1837	453
	15.1667	452	1269	449	1037	403	2028	1843	450
	15.175	450	1267	448	1030	402	2030	1844	448
	15.1833	448	1265	446	1023	400	2024	1841	447
	15.1917	446	1265	446	1015	398	2011	1832	445
	15.2	445	1264	444	1008	396	1992	1818	443
	15.2083	444	1264	442	1001	394	1970	1801	442
	15.2167	443	1263	440	993	392	1944	1781	440
	15.225	442	1262	439	986	390	1917	1758	439
	15.2333	441	1262	436	979	387	1888	1736	438
	15.2417	441	1261	434	972	385	1861	1715	436
	15.25	442	1261	433	965	382	1836	1695	435
	15.2583	444	1259	431	958	380	1813	1676	434
	15.2667	448	1257	430	951	378	1791	1658	433
	15.275	455	1255	428	944	376	1772	1642	432
	15.2833	464	1252	426	937	374	1755	1628	431
	15.2917	473	1248	425	931	373	1740	1615	431
	15.3	484	1245	424	925	371	1728	1604	431
	15.3083	496	1242	422	919	370	1718	1595	431
	15.3167	508	1239	421	913	368	1709	1588	431
	15.325	520	1235	420	907	367	1701	1583	431
	15.3333	530	1232	419	901	366	1695	1580	432
	15.3417	538	1232	417	897	365	1691	1579	433
	15.35	545	1231	417	893	364	1689	1580	435
	15.3583	549	1229	417	888	363	1689	1582	436
	15.3667	552	1228	416	884	363	1691	1586	437
	15.375	553	1226	415	881	362	1697	1591	438
	15.3833	552	1226	414	877	361	1707	1599	439
	15.3917	549	1225	414	872	361	1721	1607	439
	15.4	546	1225	413	868	361	1740	1617	439
	15.4083	542	1225	413	864	361	1766	1627	439
	15.4167	537	1225	413	861	360	1795	1639	439
	15.425	532	1226	413	858	361	1827	1652	440
	15.4333	527	1228	414	855	361	1862	1666	441
	15.4417	524	1230	416	852	363	1898	1679	443
	15.45	520	1231	418	850	365	1934	1692	446
	15.4583	519	1232	420	850	367	1970	1706	452
	15.4667	520	1233	422	850	370	2003	1722	459
	15.475	525	1234	425	850	374	2031	1739	471
	15.4833	537	1234	429	852	380	2055	1757	488
	15.4917	561	1235	435	855	385	2074	1775	517
	15.5	609	1236	441	858	391	2087	1795	569
	15.5083	706	1237	448	863	397	2096	1815	662
	15.5167	888	1238	456	870	405	2102	1836	829
	15.525	1210	1239	466	880	415	2105	1857	1111
	15.5333	1751	1241	476	892	427	2109	1880	1572
	15.5417	2605	1245	489	906	442	2113	1904	2286
	15.55	3877	1249	503	925	460	2119	1932	3330
	15.5583	5660	1255	520	949	483	2130	1969	4771
	15.5667	8013	1262	540	977	509	2146	2020	6645
	15.575	10941	1269	564	1010	542	2172	2096	8945
	15.5833	14373	1279	589	1048	579	2211	2211	11607
	15.5917	18166	1290	616	1089	620	2266	2377	14512
	15.6	22116	1305	643	1130	662	2339	2608	17503
	15.6083	25989	1321	670	1168	705	2432	2917	20400
	15.6167	29553	1338	694	1201	744	2545	3309	23035
	15.625	32613	1356	716	1229	779	2672	3779	25268
	15.6333	35030	1375	733	1251	808	2808	4311	27005
	15.6417	36735	1398	745	1264	831	2948	4880	28200
	15.65	37719	1422	754	1271	847	3081	5452	28854
	15.6583	38025	1450	759	1271	858	3197	5991	29004
	15.6667	37728	1479	760	1267	864	3290	6461	28710
	15.675	36919	1512	761	1260	868	3355	6833	28042
	15.6833	35694	1545	761	1251	870	3388	7086	27070
	15.6917	34141	1578	761	1243	872	3389	7212	25862
	15.7	32342	1609	762	1234	877	3363	7214	24480
	15.7083	30369	1635	765	1225	884	3313	7101	22977
	15.7167	28285	1654	768	1216	892	3245	6891	21397
	15.725	26145	1665	771	1207	899	3167	6604	19782
	15.7333	23996	1667	772	1196	905	3083	6263	18164
	15.7417	21878	1661	772	1183	907	2997	5889	16575
	15.75	19826	1648	769	1167	906	2917	5500	15038
	15.7583	17864	1628	762	1148	899	2840	5111	13568
	15.7667	16012	1603	752	1127	886	2769	4737	12181
	15.775	14282	1575	739	1104	869	2701	4385	10884
	15.7833	12679	1547	722	1078	848	2636	4060	9681
	15.7917	11206	1520	703	1052	823	2574	3765	8571
	15.8	9858	1496	685	1026	794	2514	3500	7555
	15.8083	8630	1474	666	1000	763	2454	3266	6625
	15.8167	7516	1453	646	974	731	2394	3062	5778
	15.825	6509	1436	626	949	700	2336	2884	5012
	15.8333	5604	1421	606	923	669	2279	2726	4324
	15.8417	4796	1408	586	898	640	2224	2587	3709
	15.85	4081	1397	567	876	611	2172	2465	3166
	15.8583	3452	1387	549	854	584	2121	2357	2693
	15.8667	2909	1378	533	835	560	2072	2262	2284
	15.875	2445	1369	518	818	537	2029	2177	1936
	15.8833	2053	1361	505	801	517	1990	2102	1643
	15.8917	1727	1354	495	786	498	1956	2036	1401
	15.9	1459	1347	484	774	483	1926	1978	1203
	15.9083	1243	1342	474	762	468	1901	1929	1044
	15.9167	1071	1336	466	752	455	1879	1889	917
	15.925	935	1332	459	740	444	1861	1855	816
	15.9333	830	1328	454	730	434	1846	1826	737
	15.9417	748	1325	449	722	425	1833	1803	676
	15.95	686	1322	444	713	418	1821	1784	628
	15.9583	639	1318	439	705	412	1809	1769	590
	15.9667	604	1316	434	698	406	1797	1756	561
	15.975	576	1315	429	692	400	1784	1742	538
	15.9833	554	1315	424	686	394	1771	1729	520
	15.9917	537	1315	419	680	389	1757	1715	506
	16	524	1315	414	674	382	1743	1700	494
	16.0083	515	1316	409	670	377	1730	1683	485
	16.0167	509	1316	405	667	374	1717	1666	481
	16.025	509	1316	402	667	372	1705	1650	484
	16.0333	515	1316	400	669	371	1694	1635	495
	16.0417	529	1317	397	674	372	1684	1622	515
	16.05	550	1316	395	685	376	1675	1612	548
	16.0583	581	1316	395	700	383	1669	1607	595
	16.0667	624	1314	395	721	391	1668	1608	656
	16.075	678	1312	395	746	401	1672	1619	728
	16.0833	740	1312	395	773	413	1685	1643	810
	16.0917	806	1311	396	802	427	1705	1685	898
	16.1	874	1311	398	829	443	1734	1747	984
	16.1083	938	1311	400	855	458	1773	1831	1063
	16.1167	993	1311	402	877	472	1818	1938	1132
	16.125	1040	1312	404	893	483	1869	2064	1186
	16.1333	1075	1313	406	903	492	1922	2203	1225
	16.1417	1099	1315	408	908	499	1973	2345	1248
	16.15	1112	1318	410	908	503	2018	2481	1256
	16.1583	1115	1322	410	904	503	2055	2602	1251
	16.1667	1108	1327	411	896	502	2082	2700	1234
	16.175	1091	1334	410	884	498	2098	2770	1206
	16.1833	1068	1342	409	869	492	2102	2810	1170
	16.1917	1038	1350	408	852	484	2094	2820	1129
	16.2	1004	1358	406	834	475	2077	2800	1084
	16.2083	968	1367	404	815	465	2052	2755	1036
	16.2167	930	1375	402	795	454	2021	2690	986
	16.225	892	1383	400	776	444	1988	2608	937
	16.2333	852	1390	397	757	434	1952	2516	889
	16.2417	814	1397	394	739	425	1917	2419	842
	16.25	777	1402	392	723	418	1883	2320	797
	16.2583	741	1406	390	707	410	1852	2225	754
	16.2667	709	1409	388	692	404	1824	2136	716
	16.275	679	1410	385	679	397	1799	2054	682
	16.2833	652	1410	383	668	390	1777	1981	653
	16.2917	630	1409	381	659	384	1760	1917	630
	16.3	613	1408	379	651	379	1745	1862	614
	16.3083	602	1406	377	646	375	1731	1816	607
	16.3167	595	1405	376	643	372	1721	1778	609
	16.325	593	1404	375	642	372	1714	1749	623
	16.3333	597	1401	374	645	373	1709	1726	649
	16.3417	606	1398	374	650	374	1708	1713	686
	16.35	622	1395	373	656	377	1712	1709	731
	16.3583	640	1393	372	664	380	1722	1717	779
	16.3667	659	1391	371	672	384	1737	1738	826
	16.375	677	1387	368	678	387	1755	1772	870
	16.3833	693	1381	366	684	390	1779	1818	909
	16.3917	705	1376	365	687	391	1806	1876	940
	16.4	713	1373	364	688	391	1833	1942	960
	16.4083	716	1369	364	687	391	1859	2010	971
	16.4167	715	1364	363	683	391	1882	2075	972
	16.425	711	1361	362	679	390	1900	2133	965
	16.4333	703	1358	361	673	388	1909	2179	950
	16.4417	693	1354	360	666	385	1912	2210	930
	16.45	679	1352	360	658	381	1908	2224	904
	16.4583	664	1349	359	649	378	1900	2223	876
	16.4667	649	1348	358	640	374	1887	2209	846
	16.475	633	1349	358	631	370	1870	2183	813
	16.4833	618	1348	357	623	367	1851	2147	781
	16.4917	604	1348	356	614	363	1832	2104	748
	16.5	591	1348	356	606	359	1812	2057	717
	16.5083	578	1347	355	598	355	1793	2008	686
	16.5167	565	1347	355	591	352	1777	1961	656
	16.525	553	1348	355	584	350	1762	1915	629
	16.5333	540	1350	356	577	349	1749	1873	604
	16.5417	530	1353	356	572	347	1738	1836	582
	16.55	521	1357	358	569	346	1730	1803	564
	16.5583	515	1361	362	568	347	1723	1776	547
	16.5667	512	1365	367	570	351	1719	1753	535
	16.575	513	1369	375	576	358	1717	1734	527
	16.5833	517	1374	387	588	368	1716	1719	525
	16.5917	526	1379	403	605	381	1719	1708	529
	16.6	540	1383	422	627	400	1725	1700	540
	16.6083	559	1387	446	653	423	1735	1698	555
	16.6167	582	1390	474	683	450	1751	1701	576
	16.625	608	1392	506	714	480	1775	1710	601
	16.6333	636	1393	538	746	512	1807	1726	628
	16.6417	665	1394	571	777	543	1846	1750	655
[truncated: 643 more rows]
